# Supplementary material for: Histidine phosphorylation of NME1 regulates the Hippo pathway via the ARHGAP17–CDC42–cytoskeleton axis
Source: Life Med. 2026 Mar 12;5(1):lnag002. doi: 10.1093/lifemedi/lnag002 (PMC13070683; doi:10.1093/lifemedi/lnag002)
Supplement: lnag002_Supplementary_Data [file lnag002_supplementary_data.zip]

Archive with 4 entries (4 files):
- Table S2.xlsx
- Figures of NME1_PE_SI.pdf
- Histidine phosphorylation of NME1_SI.docx
- Table S1.xlsx
