# Supplementary material for: Histidine phosphorylation of NME1 regulates the Hippo pathway via the ARHGAP17–CDC42–cytoskeleton axis
Source: Life Med. 2026 Mar 12;5(1):lnag002. doi: 10.1093/lifemedi/lnag002 (PMC13070683; doi:10.1093/lifemedi/lnag002)
Supplement: lnag002_Supplementary_Data [file lnag002_supplementary_data.zip › Table S2.xlsx]

## Sheet: Ph
Majority protein IDs	Gene Names	iBAQ Ph-1	iBAQ Ph-2	iBAQ Ph-3
Q99879	H2BC14	2300400000	1534400000	855900000
P11498	PC	1244900000	1366700000	891460000
O00571	DDX3X	578250000	570120000	352610000
Q9UKX7	NUP50	434660000	477230000	233260000
Q14247	CTTN	420070000	405990000	260320000
P16403	H1-2	309630000	234040000	386170000
Q8N0X7	SPART	257010000	260570000	167900000
P22061	PCMT1	256240000	199290000	161970000
P05165	PCCA	161600000	180030000	125230000
P62979	RPS27A	160970000	182020000	120100000
P0DMV9	HSPA1B	153670000	151950000	97668000
O43809	NUDT21	147930000	152490000	99631000
Q96G28	CFAP36	157790000	145000000	83786000
Q16778	H2BC21	127930000	113850000	81234000
P42766	RPL35	102690000	113110000	98254000
P68363	TUBA1B	108950000	113620000	80676000
P60709	ACTB	121200000	112580000	66517000
P68104	EEF1A1	110420000	93000000	63574000
Q9NVP2	ASF1B	93167000	73195000	46791000
Q6P1N0	CC2D1A	77847000	65679000	44921000
Q13907	IDI1	63932000	67989000	55513000
P68371	TUBB4B	71628000	69064000	42420000
Q99878	H2AC14	80647000	43061000	56904000
Q9NT62	ATG3	77871000	59165000	40560000
Q8IWX8	CHERP	63576000	65154000	36550000
P62263	RPS14	61634000	51887000	23073000
Q71DI3	H3C15	44732000	44363000	39416000
Q9P217	ZSWIM5	39765000	59375000	28930000
P62805	H4C1	52367000	34945000	36907000
P62861	FAU	42093000	43323000	37565000
Q9NR12	PDLIM7	49974000	42983000	25244000
Q9H910	JPT2	47758000	41930000	26580000
P62888	RPL30	50759000	39695000	23999000
P37802	TAGLN2	45876000	38775000	28658000
P62826	RAN	39910000	39486000	28267000
P05141	SLC25A5	44681000	37273000	22522000
P48643	CCT5	41307000	35076000	27472000
O75683	SURF6	37842000	35998000	27540000
Q5H9R7	PPP6R3	37470000	36281000	26004000
P14618	PKM	36535000	36614000	22777000
Q14671	PUM1	37091000	37333000	21028000
Q9Y3U8	RPL36	38259000	32916000	17453000
P23396	RPS3	33834000	33906000	18817000
P62829	RPL23	36716000	34736000	14155000
P11142	HSPA8	33819000	32363000	18531000
P30050	RPL12	33177000	32315000	19017000
O00151	PDLIM1	34555000	27135000	21972000
O76021	RSL1D1	25576000	42741000	12556000
P62280	RPS11	31631000	29751000	17847000
Q8TA86	RP9	37753000	24474000	16707000
P62913	RPL11	35560000	25483000	17067000
P62249	RPS16	33476000	28592000	16024000
P35268	RPL22	31148000	31398000	15365000
Q9UEY8	ADD3	32828000	24170000	20801000
Q96RQ3	MCCC1	24370000	34141000	18001000
Q59GN2	RPL39P5	25195000	27069000	23309000
Q4VCS5	AMOT	29879000	28158000	16807000
Q15365	PCBP1	32704000	26263000	15872000
Q9Y6C2	EMILIN1	29134000	27281000	17601000
Q9UK76	JPT1	27063000	27758000	18935000
P07437	TUBB	25636000	29653000	16382000
Q06830	PRDX1	31033000	22260000	16676000
Q5T5C0	STXBP5	25336000	25835000	16904000
Q8N680	ZBTB2	22909000	26086000	19066000
P60866	RPS20	25641000	28999000	12871000
Q8TD16	BICD2	24435000	25184000	15703000
P22626	HNRNPA2B1	26435000	22265000	15135000
P49454	CENPF	21067000	28462000	13984000
P27635	RPL10	25627000	22653000	14466000
Q15233	NONO	28344000	22011000	11214000
Q15366	PCBP2	23234000	22036000	15359000
P25398	RPS12	22214000	24065000	13622000
P62424	RPL7A	26279000	18076000	15356000
P61247	RPS3A	25608000	21581000	11695000
O15042	U2SURP	21261000	24328000	13126000
Q9Y5X1	SNX9	27014000	20551000	10336000
P06733	ENO1	22177000	21425000	14263000
P63244	RACK1	22931000	21616000	13183000
Q96EA4	SPDL1	21994000	20302000	15378000
P60842	EIF4A1	24121000	23580000	9963400
Q07020	RPL18	22881000	17039000	16819000
P46777	RPL5	23053000	21671000	11903000
P62701	RPS4X	22883000	19486000	13656000
P18621	RPL17	17531000	17376000	18474000
P62753	RPS6	23554000	17197000	12234000
P39023	RPL3	25145000	18115000	9625000
P26373	RPL13	25777000	16500000	9846700
P23588	EIF4B	20256000	20106000	11298000
P42677	RPS27	8992600	30193000	12086000
P08238	HSP90AB1	19592000	20558000	11023000
P62917	RPL8	24902000	17652000	7479500
O00193	SMAP	23668000	16433000	9760300
P46778	RPL21	23425000	18940000	7336000
Q9BRT6	LLPH	19536000	18133000	11890000
P52948	NUP98	21530000	17522000	9877900
P47914	RPL29	25835000	11607000	11046000
O75534	CSDE1	17650000	17606000	11279000
P17987	TCP1	16993000	17183000	12315000
P13639	EEF2	17882000	17392000	11205000
Q5TBB1	RNASEH2B	16709000	16133000	12439000
Q9UKK9	NUDT5	16542000	15798000	12834000
P61978	HNRNPK	17427000	16454000	11278000
Q7Z417	NUFIP2	14825000	18814000	10232000
P31943	HNRNPH1	17646000	17295000	7674400
P62241	RPS8	18999000	14048000	9533600
O43353	RIPK2	16540000	17385000	8627900
P19338	NCL	15837000	17295000	9145800
P62244	RPS15A	17347000	16778000	7899500
Q8NDV7	TNRC6A	18102000	14903000	8783000
Q13561	DCTN2	15155000	16110000	10422000
P61011	SRP54	16962000	15333000	9323200
O43399	TPD52L2	17860000	12549000	11075000
Q00839	HNRNPU	17700000	13907000	9575000
Q9Y2Z0	SUGT1	17955000	12790000	10417000
P61313	RPL15	18708000	14960000	6661600
P48634	PRRC2A	15126000	16199000	8888500
Q9NP64	ZCCHC17	17490000	13631000	8925600
P46776	RPL27A	19171000	13947000	6384000
P46109	CRKL	16709000	15353000	7390300
P23246	SFPQ	16331000	12842000	10265000
P11021	HSPA5	17479000	11884000	8852900
O43815	STRN	13048000	15271000	9862400
P62266	RPS23	10234000	17703000	9938600
P46781	RPS9	17520000	10906000	9046800
P40616	ARL1	1001100	36363000	0
Q9UPN7	PPP6R1	14001000	13646000	8327600
P15880	RPS2	14875000	14786000	6252500
P50990	CCT8	14318000	14812000	6746600
Q99832	CCT7	13822000	13835000	7504100
P62857	RPS28	14568000	11695000	8397100
Q9BUL5	PHF23	11775000	17145000	5692900
P25705	ATP5F1A	13411000	12983000	7564100
Q9H3R1	NDST4	6663100	23894000	3100100
P63173	RPL38	12718000	12538000	8376800
Q8N684	CPSF7	15642000	12087000	5816500
Q14157	UBAP2L	13329000	11640000	8384500
P13797	PLS3	14637000	11356000	7214000
P55209	NAP1L1	13161000	11100000	8882500
P63167	DYNLL1	14805000	13290000	4678000
P30041	PRDX6	11869000	12957000	7632400
P32969	RPL9	9303100	12130000	10810000
P06748	NPM1	10280000	11153000	10021000
Q9Y4P8	WIPI2	11925000	11361000	8056600
Q9UHB9	SRP68	12555000	10872000	7431600
Q9Y3F4	STRAP	12102000	10831000	7163600
P51659	HSD17B4	13604000	9098000	7186900
Q8WW12	PCNP	11656000	13034000	5003500
O00213	APBB1	10721000	11247000	7572700
P52272	HNRNPM	12429000	11027000	5871800
P55196	AFDN	11853000	10633000	6530300
Q16630	CPSF6	13608000	10528000	4702600
P09651	HNRNPA1	12870000	10087000	5749100
P62851	RPS25	9161800	11616000	7788400
Q96DF8	ESS2	11066000	9513600	7792200
Q7Z2W4	ZC3HAV1	10883000	11113000	6286300
Q9UNZ2	NSFL1C	11640000	9830300	6217200
Q92896	GLG1	12077000	9682600	5824500
P14174	MIF	10660000	12390000	4524900
P10412	H1-4	9135000	6201700	11962000
Q15417	CNN3	11677000	9353100	5822200
O15371	EIF3D	11606000	10123000	5075100
P84098	RPL19	8757400	9756500	8113700
P46782	RPS5	14252000	6036700	6245600
Q9HCN4	GPN1	7674200	10497000	8242600
P23528	CFL1	10439000	9258100	6535600
P61923	COPZ1	7975600	9807000	8396000
Q06323	PSME1	11328000	8334700	6176200
Q96RL1	UIMC1	9696400	10193000	5881200
P40227	CCT6A	10143000	9818800	5270400
Q8NC51	SERBP1	8474800	9083400	7590000
P08708	RPS17	9223400	11532000	4275800
P27816	MAP4	9176800	10335000	5443000
P83731	RPL24	10620000	9542200	4775000
O43175	PHGDH	8753700	10144000	5932700
P36578	RPL4	12033000	8663700	4025300
P09874	PARP1	9791200	9507800	5198800
Q86V48	LUZP1	9873600	9351100	4996400
Q13123	IK	11359000	7237100	5487700
Q15464	SHB	11155000	6899000	5856500
Q04637	EIF4G1	9655400	8282700	5650900
P63241	EIF5A	9422700	8854300	5310600
P00338	LDHA	8856800	9596400	5102400
O15234	CASC3	9133100	8468200	5591300
Q9NVZ3	NECAP2	9360600	7682200	5737500
Q9Y266	NUDC	9980000	6982400	5798100
P49368	CCT3	8054600	9474200	4946900
Q6P2E9	EDC4	7692400	9456300	4720600
Q9UK61	TASOR	8259700	8521900	5049900
P18583	SON	8790200	8458200	4373700
P49790	NUP153	8740400	7199500	5305300
P68133	ACTA1	8860500	8412000	3666000
Q13838	DDX39B	8076800	8045600	4773100
Q13442	PDAP1	7909000	7186600	5436800
P50991	CCT4	8497400	7665200	4234700
P05388	RPLP0	7511000	8692500	4012900
P49207	RPL34	8929900	5984300	4334400
P05455	SSB	7887700	6702600	4629300
Q13642	FHL1	7999500	6112400	4920600
Q13573	SNW1	7781200	6917300	3825900
P50402	EMD	8010500	5549100	4721500
P06454	PTMA	9441600	4411700	4167400
O14929	HAT1	5977300	8358400	3512800
Q14103	HNRNPD	5767700	8266200	3788600
Q08211	DHX9	6215400	7023400	4223200
Q92979	EMG1	7304200	5780800	3999700
P14866	HNRNPL	8205000	6570300	2157900
Q92917	GPKOW	6660000	5746600	4180200
Q9NR30	DDX21	6550600	6276900	3738900
P07737	PFN1	7096900	4744800	4640200
P63313	TMSB10	6652400	5852200	3954900
Q6IA86	ELP2	6409500	5923000	4042200
Q969Q0	RPL36AL	8440200	3665700	4215200
Q6P4I2	WDR73	5286600	5829700	5042100
Q9UKY7	CDV3	6101400	6439200	3523800
Q14151	SAFB2	6363700	5945100	3552100
P35232	PHB1	5581100	6064900	3975400
P12956	XRCC6	6348400	4807200	4454100
O95433	AHSA1	5940900	5677400	3797200
P12277	CKB	6965100	5473900	2717800
Q3ZCM7	TUBB8	5631200	6187300	3327900
P45880	VDAC2	5389600	6414000	3277900
P84077	ARF1	3800500	5349600	5895000
Q16637	SMN1	4113100	7705800	3194400
P35637	FUS	8284000	4450100	2230300
Q8IY81	FTSJ3	5201600	6721600	3035300
P10809	HSPD1	6684500	4388900	3755300
Q9H3K6	BOLA2	6169200	6929500	1561300
Q9NZZ3	CHMP5	7808500	5308900	1401800
Q00341	HDLBP	4989300	5015400	4128700
P62854	RPS26	5844000	4860200	3180700
P17066	HSPA6	6145700	4334500	3361500
Q96AT1	KIAA1143	6127000	4404900	3277900
P08670	VIM	6026000	5104300	2555400
P00558	PGK1	4922300	4937000	3801700
Q15637	SF1	4228500	5953800	3185400
O95801	TTC4	6143700	4117300	2986900
O95793	STAU1	5824200	4694000	2709300
Q6ZSR9		4853300	4654700	3660600
Q9HB71	CACYBP	5017200	4745700	3345900
Q96F86	EDC3	5280300	4709500	3109200
P78344	EIF4G2	5576300	5016900	2390400
O43143	DHX15	5730700	4528800	2635200
P62910	RPL32	4044900	6729000	2098100
Q9H2F5	EPC1	4313500	5945100	2596700
Q9Y2Q3	GSTK1	5989500	4400500	2442900
Q9H5V9	STEEP1	4443200	4485900	3878900
Q99613	EIF3C	4798200	4842000	3128600
P46779	RPL28	3468300	6524300	2727100
Q9BU76	MMTAG2	5546300	4526900	2633000
P17844	DDX5	5313700	4388100	2996700
Q9H0A0	NAT10	5503900	4910800	2199200
P81605	DCD	7382000	2654300	2153000
P60891	PRPS1	4685200	4671000	2592300
Q96C19	EFHD2	4646200	4161200	2954100
Q5T749	KPRP	5500300	1902000	4292200
Q9Y5B6	PAXBP1	4317500	4244900	3068700
P21333	FLNA	4046000	4720700	2794600
Q00325	SLC25A3	4786100	4437000	2278500
P12236	SLC25A6	4311200	4729500	2446900
Q9Y6I9	TEX264	3959100	5670100	1789500
P78318	IGBP1	4791500	3616600	2846400
P07355	ANXA2	4973000	3782700	2443700
P62136	PPP1CA	5955800	2318800	2863100
Q9NUL3	STAU2	4524800	4036900	2539800
Q9BQ61	TRIR	4112100	4050000	2932500
Q9H9B4	SFXN1	4972300	3533200	2530900
Q5T6F2	UBAP2	4631100	4337000	2000100
P62937	PPIA	5367400	3095500	2477700
Q9BQE3	TUBA1C	4844200	3829600	2204400
Q9UBC2	EPS15L1	4405800	3902800	2300700
P42166	TMPO	4247000	3849700	2477900
P00367	GLUD1	4179000	4189800	2101600
Q02543	RPL18A	3424200	5363300	1679000
Q9BQB6	VKORC1	1985600	2301800	6095300
P37108	SRP14	2816600	6221900	1262800
O00763	ACACB	3694500	3054000	3529100
P49585	PCYT1A	4390100	3231400	2614100
P07195	LDHB	4134200	3750200	2141200
Q8NE71	ABCF1	3462300	3860100	2556000
P35611	ADD1	4864400	3190400	1798500
P49411	TUFM	4346600	2934200	2155900
P63165	SUMO1	1436700	6804100	1099300
P63261	ACTG1	3648400	3012000	2490700
Q53EL6	PDCD4	5653100	2220000	1259800
P46783	RPS10	4422900	2759000	1920900
Q9H6K1	ILRUN	2656800	3853500	2444400
P22087	FBL	3513700	3552400	1855400
O75821	EIF3G	3494800	2953100	2452300
O75367	MACROH2A1	3667800	3042600	2184100
P0DP25	CALM3	4170400	3685800	787060
Q86XP3	DDX42	3800200	3409000	1433600
Q13263	TRIM28	3052200	3442300	2088800
Q96D09	GPRASP2	3192400	3642200	1720100
Q92841	DDX17	4158200	2578100	1747700
Q14677	CLINT1	3833300	3192900	1418200
Q15056	EIF4H	4308700	2325500	1725400
Q8IZA0	KIAA0319L	3203400	3325000	1804900
Q99497	PARK7	2669700	4446400	1215800
Q9Y2K2	SIK3	2018700	2968600	3148900
Q9H444	CHMP4B	4109700	3011500	960810
P35579	MYH9	3212600	3263100	1597400
Q9BTX1	NDC1	3081400	3132200	1858200
P84090	ERH	4373200	2562700	1042800
P18669	PGAM1	2971400	2915600	2076600
O43390	HNRNPR	3304200	2793800	1859500
Q14676	MDC1	2729000	3573000	1645300
Q8N9Q2	SREK1IP1	4063300	2824700	1057500
P31323	PRKAR2B	2728000	3125000	2090300
P18754	RCC1	3400300	2162400	2357800
P13010	XRCC5	2693700	2397700	2750500
P55769	SNU13	2252100	3611300	1965800
Q16543	CDC37	3456900	3020600	1344300
P20042	EIF2S2	3682400	2065500	1999700
Q99729	HNRNPAB	2451000	3504800	1748800
P07741	APRT	2709200	2934900	2041600
Q9UPQ9	TNRC6B	3250700	3044500	1374700
P41240	CSK	3068200	2951200	1642200
Q9UJU6	DBNL	4010800	2470400	1079300
O75896	TUSC2	2838100	3055400	1633800
O95400	CD2BP2	3658200	2357200	1509900
P31350	RRM2	3183300	2387900	1936200
Q15084	PDIA6	3007200	3251200	1210300
P39748	FEN1	3504600	2607300	1321400
Q8NFH3	NUP43	2848700	3615800	917350
P41091	EIF2S3	2828900	3365300	1184300
Q9Y5A9	YTHDF2	3569000	2644000	1143000
O43290	SART1	2626100	2944600	1766000
Q9NPI6	DCP1A	3208500	2938800	1085800
Q9Y490	TLN1	2787000	2774700	1666800
Q9NYL9	TMOD3	2730600	3540200	779450
Q9BPX3	NCAPG	2773100	2356900	1865700
Q96MW1	CCDC43	2794900	2895700	1262900
Q96SK2	TMEM209	3061300	2423000	1406400
Q02878	RPL6	3411400	2263400	1202600
Q9GZU8	PSME3IP1	3129300	2009700	1725800
O43684	BUB3	2647600	2480600	1669500
Q99747	NAPG	2876100	2710000	1202600
Q9BY77	POLDIP3	2443100	2628100	1690300
P49327	FASN	2530100	2848900	1375200
Q9P258	RCC2	2918300	2822900	1012500
P63000	RAC1	3411300	2429200	896360
Q9H6T3	RPAP3	2416500	2772400	1411100
P26599	PTBP1	2711000	1952700	1934900
P60981	DSTN	2423200	2475000	1658500
Q641Q2	WASHC2A	2552400	2631000	1369500
P07305	H1-0	3379800	0	3169600
Q9NRW1	RAB6B	2824700	2138500	1566400
P62318	SNRPD3	3055000	2376900	1083000
Q9NZI8	IGF2BP1	2914500	2155700	1427200
Q13148	TARDBP	2324100	2814800	1349400
Q96CT7	CCDC124	2098200	2381900	1995500
Q14739	LBR	3417700	1312600	1743800
Q9UHD1	CHORDC1	2015700	2729200	1713700
O95399	UTS2	2998800	1757600	1548500
P53990	IST1	2378300	2468200	1343400
Q9C037	TRIM4	2724200	2173700	1243500
Q2NKX8	ERCC6L	2160200	2376600	1592100
Q86XN8	MEX3D	2326000	1858500	1925700
Q5QJE6	DNTTIP2	3034100	1720400	1342100
Q86WP2	GPBP1	2546300	1857000	1670400
Q71U36	TUBA1A	2125600	2254000	1663200
Q9BYV9	BACH2	2151000	2551500	1285300
P51571	SSR4	1303800	3372500	1300000
P08559	PDHA1	2988000	2141500	843880
O60869	EDF1	2483800	2057100	1429700
Q9BV38	WDR18	2691900	1891900	1331500
Q9NYF8	BCLAF1	2668200	2230000	974870
P52597	HNRNPF	2193900	2522400	1149400
P55010	EIF5	2658200	1918900	1247200
Q9Y450	HBS1L	2418300	2041200	1357700
Q9P035	HACD3	2814600	2005200	938790
Q12788	TBL3	2376500	2170900	1178200
P04406	GAPDH	2956500	1752900	1003900
P49959	MRE11	2204700	1724600	1767300
P18124	RPL7	1934000	2556300	1190900
P61081	UBE2M	2948400	1591600	1128900
Q9NXZ2	DDX43	2032700	1916400	1704800
Q15020	SART3	2418200	2108600	1115700
O60684	KPNA6	1993800	2445100	1188500
P05166	PCCB	1779100	2681700	1105200
O15504	NUP42	1745200	2430700	1334100
Q9H9C1	VIPAS39	2433100	1928300	1138100
Q9GZT9	EGLN1	2674400	1712200	1108200
Q6Y7W6	GIGYF2	2232100	2094300	1157200
Q15459	SF3A1	1963900	2047000	1353700
Q7KZF4	SND1	1890100	2220100	1230600
O14974	PPP1R12A	2151000	2016000	1171900
Q13428	TCOF1	2367700	1914500	1039700
P24534	EEF1B2	1978800	1600300	1721000
Q9UEE9	CFDP1	2161800	1687100	1431900
P07900	HSP90AA1	1871500	2240400	1167500
Q99733	NAP1L4	1921700	1787300	1565700
Q8IXM2	BACC1	1039100	2586300	1626200
Q9BSJ8	ESYT1	2034700	1890700	1313500
Q6P4Q7	CNNM4	2019000	2044700	1141600
P50914	RPL14	2645400	2265200	280930
Q9Y265	RUVBL1	1876700	2188500	1118400
P40429	RPL13A	1936700	1737500	1471800
Q9Y295	DRG1	2236400	1609700	1278700
Q13151	HNRNPA0	1821700	2955200	347670
P53621	COPA	2022100	2035500	1050700
Q14980	NUMA1	1932200	1785600	1361700
P62820	RAB1A	2634100	1882300	562740
O95721	SNAP29	2415900	1347700	1280800
Q96QC0	PPP1R10	2201000	1876100	951430
Q9NQC3	RTN4	2010500	1872300	1113500
P51991	HNRNPA3	2278000	1599400	989300
Q13435	SF3B2	2142900	1843900	870280
Q8N6T3	ARFGAP1	3075300	1707100	0
P07910	HNRNPC	1800600	1718900	1250200
Q6PKG0	LARP1	1813400	1954200	956960
Q9H6R4	NOL6	2139200	2025300	533460
P15311	EZR	1702700	1620000	1345300
Q9Y5K6	CD2AP	1980700	1795100	834790
Q2M2I8	AAK1	1558000	2160600	886450
P49915	GMPS	749640	630990	3207400
Q9UKV8	AGO2	2396400	1767100	418990
P21796	VDAC1	1926900	1683900	912000
Q8N5M4	TTC9C	2090400	2432100	0
Q09666	AHNAK	1765100	1688600	1068200
P35998	PSMC2	1561600	1720300	1222800
Q9NQ92	COPRS	2476600	1598300	409720
Q07666	KHDRBS1	1856600	1298900	1316400
A6NHQ2	FBLL1	2088700	1429900	944370
O60264	SMARCA5	1734700	1844700	874290
Q8WWY3	PRPF31	1769400	2027700	572770
Q14814	MEF2D	1969800	1393000	981810
Q9UPP1	PHF8	1606600	1818300	899700
P06493	CDK1	1776300	1744500	765680
Q09028	RBBP4	1652300	1664100	890330
Q9NW82	WDR70	1660100	1874500	666940
Q2KHR2	RFX7	1499100	1671800	1028200
Q9Y2X3	NOP58	1677900	2418100	80713
Q9Y2X9	ZNF281	1484700	1755600	919920
Q8N6N3	C1orf52	1479000	1290600	1340500
Q9H089	LSG1	1686400	1575600	829820
P62906	RPL10A	1186300	2163100	734130
O75533	SF3B1	1398400	1782200	895100
O60506	SYNCRIP	1412200	1208100	1453200
Q15054	POLD3	1548100	1748700	754840
P11586	MTHFD1	1928900	1424600	681630
P60059	SEC61G	1854000	1169900	939400
Q9HBM6	TAF9B	1241200	1706200	1004100
O75608	LYPLA1	1675400	1283800	969290
P53985	SLC16A1	2031500	1130600	748960
O00629	KPNA4	905880	1670900	1321200
P11940	PABPC1	1569900	1471400	828660
O14654	IRS4	1827500	1380300	651430
Q92667	AKAP1	1330800	1450500	1052900
P11171	EPB41	1434200	1560500	817850
A0FGR8	ESYT2	1558600	1421700	824000
O75170	PPP6R2	1415800	1671600	680750
Q96GA3	LTV1	2082900	818430	866620
P57088	TMEM33	1558100	973770	1226300
P62269	RPS18	2134900	585360	1026100
Q52LW3	ARHGAP29	1562200	1438400	744410
Q8WYP5	AHCTF1	1231400	1593400	892860
P11177	PDHB	1471300	1312300	932300
P49792	RANBP2	1370700	1462700	866950
Q12931	TRAP1	1073400	1659000	955350
Q01082	SPTBN1	1702400	1102800	865940
O15355	PPM1G	1316100	1462800	884140
P62304	SNRPE	1504600	2158100	0
Q8WVJ2	NUDCD2	1315900	802460	1518800
Q14690	PDCD11	1321500	1585600	723240
O00483	NDUFA4	1682300	1945600	0
P47755	CAPZA2	1266500	1675400	677940
Q5T750	KPLCE	2461100	0	1129900
P26641	EEF1G	1697500	1462000	428000
Q8NFH5	NUP35	1533400	1397700	650750
Q13085	ACACA	1325100	1440100	753120
Q14320	FAM50A	1535000	1191700	778510
P38159	RBMX	1452800	1050700	953070
O14776	TCERG1	1451100	1289100	710710
P61221	ABCE1	1404600	956050	1068500
O43768	ENSA	1115200	1259500	1051800
P54577	YARS1	1374200	1310800	718260
Q5W0B1	OBI1	1329000	1592200	456260
Q9Y5X3	SNX5	1401600	1222100	709570
Q15942	ZYX	1269700	1174600	867730
P52594	AGFG1	1612800	955240	723590
Q96B45	BORCS7	1932200	0	1355500
Q9NRP0	OSTC	1314300	1214500	744960
Q8TEU7	RAPGEF6	1286200	972240	1001500
P62316	SNRPD2	1081800	724080	1439000
O94888	UBXN7	1152800	1166400	865090
Q9NRH3	TUBG2	975350	1181700	993420
P43243	MATR3	1539300	1100200	506030
P56134	ATP5MF	947960	2196700	0
P52209	PGD	739190	1603700	797580
Q9BVA1	TUBB2B	1930100	1051400	155200
Q8IYU8	MICU2	1975500	929040	229440
O00303	EIF3F	1296400	1110300	719460
Q86VQ1	GLCCI1	1128300	1239000	748250
Q5TDH0	DDI2	892630	1200700	1010400
Q9BRP8	PYM1	1880400	880920	323840
Q8WY36	BBX	1263700	1197400	604000
O00505	KPNA3	1396000	1179600	487050
P46087	NOP2	1376000	1013300	668090
P35326	SPRR2A	2153700	0	894380
Q9BZZ5	API5	1170400	1267600	594630
P22234	PAICS	1080100	1318700	631060
Q9Y5B9	SUPT16H	1164300	1265400	597190
O75717	WDHD1	1079200	1441800	498430
P78527	PRKDC	1240300	1201600	549470
Q9BVP2	GNL3	1060000	1373200	539030
P38646	HSPA9	1169600	1295900	497710
Q9Y6M1	IGF2BP2	1003900	856320	1071700
Q96CP2	FLYWCH2	1169500	751540	1005900
P61586	RHOA	1723900	1202600	0
P32119	PRDX2	1122600	968270	819100
Q13033	STRN3	1127500	1364100	411450
P54886	ALDH18A1	1300300	1085000	506700
P52565	ARHGDIA	1382300	745940	763040
P30046	DDT	1213900	1674600	0
Q93045	STMN2	1438600	604520	840310
P67809	YBX1	2267500	450540	146730
Q96KR1	ZFR	1012600	1235200	604460
Q9C0C2	TNKS1BP1	900530	1187100	763990
P51149	RAB7A	1312100	1522700	0
P38919	EIF4A3	670280	1491800	659520
Q13283	G3BP1	1245700	933520	626010
Q02413	DSG1	1659900	181530	963310
Q96A49	SYAP1	1470000	1326900	0
P27694	RPA1	1258400	1002300	531760
P61326	MAGOH	1640800	1119800	0
P22102	GART	1088400	1065600	602160
Q13547	HDAC1	887570	1297200	539970
P04843	RPN1	1318300	877470	527320
Q96NC0	ZMAT2	1576000	841850	303770
Q15181	PPA1	1280600	1226500	211720
Q9Y2W1	THRAP3	1363200	731970	620130
P07814	EPRS1	1100800	1083800	523910
P52294	KPNA1	1293000	955870	459540
Q8TB72	PUM2	821620	1478600	383220
P62195	PSMC5	1707800	681830	288970
Q14498	RBM39	1216700	714740	705960
Q15003	NCAPH	685050	1327600	622760
Q15008	PSMD6	1268200	806310	559610
P43487	RANBP1	0	1584900	1043600
Q13185	CBX3	1405500	1201900	0
P61619	SEC61A1	1408100	772470	419720
Q9H2G2	SLK	1258600	616180	685970
Q15738	NSDHL	1190300	1206900	159020
P61803	DAD1	1559600	0	964260
Q969E8	TSR2	0	1311800	1196400
Q6P1L5	FAM117B	1473500	556520	467230
Q96JM3	CHAMP1	795240	1167600	532510
Q86UE4	MTDH	852210	946910	685660
Q8N122	RPTOR	758250	1105100	609740
O43865	AHCYL1	1131000	677300	652190
P33991	MCM4	852820	1132600	464160
Q7Z3T8	ZFYVE16	1040700	976780	430200
P78316	NOP14	1107800	811940	510300
Q13492	PICALM	1471200	492420	460930
Q92598	HSPH1	1162800	1013100	248110
P31942	HNRNPH3	1652500	418900	337320
P48444	ARCN1	1045200	845460	517590
P33993	MCM7	910040	847150	642640
O00154	ACOT7	316800	1585400	480670
Q9UBM7	DHCR7	822150	1091700	456620
Q8IWS0	PHF6	1491900	721910	141370
P05412	JUN	822310	705730	820190
O43491	EPB41L2	929110	975550	439580
Q15029	EFTUD2	1043700	770400	515880
Q15758	SLC1A5	1042000	790650	495350
P23381	WARS1	833380	1475400	0
P05023	ATP1A1	726810	1041900	509540
Q9NZT1	CALML5	979920	1279500	0
Q9UNF1	MAGED2	1277700	252390	705970
Q15050	RRS1	1623300	606450	0
Q9Y5M8	SRPRB	1221000	561110	431650
P17812	CTPS1	1424100	484120	298610
P53999	SUB1	1313600	861940	0
P62841	RPS15	358660	1677100	138220
Q32MZ4	LRRFIP1	1109900	568990	470270
P15531	NME1	1054400	1078400	0
Q8TDN6	BRIX1	595760	1127300	405830
P52292	KPNA2	1030200	953080	138840
Q12906	ILF3	826440	721560	543560
P26196	DDX6	1074800	839810	176090
Q9NW07	ZNF358	803360	746210	539690
O00567	NOP56	972950	646550	463690
P14923	JUP	1201200	287520	593500
O94913	PCF11	1131100	431770	514370
O96008	TOMM40	807870	1266400	0
O95684	CEP43	892300	889740	288510
P10599	TXN	783790	622960	661150
Q8IWZ3	ANKHD1	614150	867330	526110
Q8WUA2	PPIL4	839820	593810	564010
P08243	ASNS	911590	913530	170470
Q9UJV9	DDX41	580030	818170	585730
Q9NX40	OCIAD1	1258400	708290	0
P18085	ARF4	736800	1224900	0
P11387	TOP1	559080	940760	452480
O75152	ZC3H11A	698500	712200	540730
Q96BD5	PHF21A	678260	750190	506200
Q96I25	RBM17	891890	770110	265070
O95163	ELP1	555080	737040	625360
Q7L014	DDX46	860130	747790	304210
P61966	AP1S1	924580	983350	0
Q08945	SSRP1	590720	814730	490650
Q8WXF1	PSPC1	956350	709240	173960
P27824	CANX	877500	611140	344120
Q2YD98	UVSSA	692680	862580	259610
Q15185	PTGES3	289830	879450	642620
P35249	RFC4	729310	718070	350990
Q9Y2L1	DIS3	579720	814730	384650
P49773	HINT1	0	654620	1111300
Q53EZ4	CEP55	1224700	385230	143770
Q13155	AIMP2	546220	769600	410530
P42696	RBM34	781880	558220	383870
Q92945	KHSRP	442560	901420	375310
P82979	SARNP	554570	873260	289980
Q99961	SH3GL1	710190	699860	296260
Q9BY42	RTF2	1036300	0	668850
O60664	PLIN3	768770	594750	334360
P19623	SRM	700470	578840	416460
P49755	TMED10	897430	782350	0
Q9UGP4	LIMD1	312170	477830	885550
Q8WUM0	NUP133	736000	702100	234080
P16615	ATP2A2	628760	778430	255740
Q9P2J5	LARS1	767620	382240	505380
P27348	YWHAQ	715020	638670	300190
Q3ZCQ8	TIMM50	693590	488060	470750
O94842	TOX4	575610	519930	549780
Q16186	ADRM1	1053700	455720	135090
Q9BZE9	ASPSCR1	908270	289500	444250
P11388	TOP2A	723300	543560	340600
Q06203	PPAT	401280	912450	285890
Q5SW79	CEP170	638020	773100	179080
Q9ULW0	TPX2	838820	385470	362940
Q9Y520	PRRC2C	614950	557710	411420
Q16643	DBN1	726890	372910	482540
P46013	MKI67	682870	478250	400820
Q9UMZ2	SYNRG	699740	554110	306190
Q58FF8	HSP90AB2P	721580	462630	370580
Q9C0J8	WDR33	1087200	303720	160550
Q9P2B4	CTTNBP2NL	467000	766940	315240
P62873	GNB1	376970	740320	429700
Q8N5F7	NKAP	0	1175000	352650
P14625	HSP90B1	1050800	464120	0
Q8ND56	LSM14A	758280	445290	308450
O60281	ZNF292	686770	416490	405290
P33316	DUT	646480	481620	379210
Q8IWB7	WDFY1	802310	356480	338730
Q9BZE4	GTPBP4	1008100	479280	0
Q9H7S9	ZNF703	664140	561980	237030
O00487	PSMD14	813520	634070	0
Q99439	CNN2	292560	467500	662080
P04075	ALDOA	1229300	0	182550
A0A1B0GUS4	UBE2L5	634300	776950	0
Q01844	EWSR1	634300	502870	269000
Q14186	TFDP1	598670	680840	125690
O43172	PRPF4	386890	784080	233610
O43719	HTATSF1	532320	655040	217180
Q5T9A4	ATAD3B	633010	282510	486890
P42694	HELZ	480890	592200	328510
Q01804	OTUD4	733370	419900	238730
O15047	SETD1A	411850	709970	263070
Q9NVP1	DDX18	827290	551340	0
Q02978	SLC25A11	484020	629450	235130
Q9UKV3	ACIN1	686260	314290	341820
O43242	PSMD3	964860	199060	178150
P33992	MCM5	624920	464340	251090
Q9UKE5	TNIK	466530	306940	565020
Q9H2M9	RAB3GAP2	507970	704170	114900
P08195	SLC3A2	488430	406220	431710
Q13620	CUL4B	674240	360980	285530
Q92733	PRCC	703910	614850	0
Q86VP6	CAND1	517680	513940	286610
Q9H0C8	ILKAP	478900	410420	428850
Q9UJZ1	STOML2	696570	523230	70436
O94776	MTA2	548670	345310	393240
Q71RC2	LARP4	549500	473790	247820
Q9BQ39	DDX50	464920	375490	425550
O95218	ZRANB2	555680	445000	258070
Q9Y2J2	EPB41L3	457870	546250	247700
P55060	CSE1L	584570	465310	197660
P22392	NME2	168970	606070	471450
P63104	YWHAZ	889980	167750	185260
Q16594	TAF9	580800	464580	197610
Q8TCT9	HM13	627750	605380	0
Q8IZH2	XRN1	488360	446960	292650
Q6FI81	CIAPIN1	546110	429490	250370
Q9BVJ6	UTP14A	599210	410960	212580
O00506	STK25	306940	490230	423220
Q9H6Z4	RANBP3	1029200	0	184220
P62258	YWHAE	621270	588340	0
Q9NZ63	C9orf78	727900	480280	0
O95373	IPO7	576150	420800	211110
P41252	IARS1	373230	715690	102480
Q8NFC6	BOD1L1	489760	402810	286850
P61026	RAB10	448210	360070	363540
Q9NTZ6	RBM12	560500	410780	189360
Q13309	SKP2	305850	550360	296580
O75643	SNRNP200	376930	449520	320550
Q5JSZ5	PRRC2B	359710	410130	375610
P56192	MARS1	518860	269570	342340
P61163	ACTR1A	722540	406720	0
Q00610	CLTC	520960	289840	317940
Q7L2H7	EIF3M	939450	0	181330
O00273	DFFA	428150	688310	0
Q5SSJ5	HP1BP3	656540	193070	266110
O60573	EIF4E2	380430	430910	303070
P55265	ADAR	535200	373070	205380
P22695	UQCRC2	668170	0	441080
P53618	COPB1	356190	605330	143630
P78371	CCT2	480270	399900	224310
Q6YN16	HSDL2	530840	444920	126760
Q14152	EIF3A	355380	684400	48194
P46977	STT3A	626020	171820	284900
P78559	MAP1A	402430	393360	284730
P14324	FDPS	0	617970	461780
P54252	ATXN3	421200	449780	204860
Q9BSD7	NTPCR	0	698780	375050
Q96AC1	FERMT2	674310	335950	62094
Q9H4L7	SMARCAD1	223760	683730	162790
O43237	DYNC1LI2	447870	430670	183790
O15523	DDX3Y	122390	730070	205020
Q6UN15	FIP1L1	774910	0	280450
P60983	GMFB	454700	284140	316090
P35606	COPB2	444690	317390	283420
Q12965	MYO1E	443980	387050	198910
Q06787	FMR1	321580	365840	331310
Q9HD42	CHMP1A	411840	355250	248440
O15381	NVL	348230	403340	251460
Q9NRY4	ARHGAP35	329730	401530	268060
Q9H267	VPS33B	399160	597660	0
Q96P63	SERPINB12	562270	0	412610
Q8N3F8	MICALL1	429740	352350	185250
Q9UKZ1	CNOT11	562490	346590	55944
Q9Y570	PPME1	0	396130	568690
P36542	ATP5F1C	529100	427330	0
P22314	UBA1	551210	299250	104290
Q9UQN3	CHMP2B	0	674350	275060
Q15750	TAB1	441900	505600	0
P56545	CTBP2	404990	0	536710
Q7Z6E9	RBBP6	319970	390740	227320
Q99504	EYA3	421990	508180	0
Q5T3I0	GPATCH4	664070	0	266030
P10155	RO60	354800	424170	150220
Q9UG63	ABCF2	379030	549880	0
P30048	PRDX3	537040	352420	38979
P98175	RBM10	482080	337860	105140
P15924	DSP	586950	129270	204350
Q9NPH2	ISYNA1	540540	377740	0
Q9UBW8	COPS7A	0	671430	239040
Q01780	EXOSC10	339650	412000	151790
O15397	IPO8	350920	361110	190350
Q9UHB6	LIMA1	348130	324240	226350
P00374	DHFR	439780	447030	0
P29083	GTF2E1	318140	263840	304200
Q9NSD9	FARSB	486450	140930	254290
P24071	FCAR	0	406890	470690
Q13523	PRP4K	507280	312150	52912
P42566	EPS15	225690	404900	231210
P36873	PPP1CC	0	334150	522730
Q8N5U6	RNF10	405460	170510	278860
Q92804	TAF15	338660	360550	150680
O75396	SEC22B	450360	395390	0
P16949	STMN1	623080	0	222210
Q9NQZ2	UTP3	492960	0	349690
P61006	RAB8A	462030	376140	0
P62495	ETF1	235250	378550	208250
Q8NG31	KNL1	490740	219270	111140
Q9NYZ3	GTSE1	508800	267620	41460
Q9BX40	LSM14B	415500	400970	0
P55884	EIF3B	298190	337230	179560
Q8WZA0	LZIC	320190	341330	151960
Q9Y678	COPG1	144870	457590	205780
P54136	RARS1	430520	317350	57759
P30101	PDIA3	472430	329000	0
Q8ND82	ZNF280C	290580	431230	73615
Q8WUM4	PDCD6IP	316090	340040	135130
Q14566	MCM6	393360	300530	94099
P52756	RBM5	387780	247200	149200
Q9NV06	DCAF13	545570	230720	0
Q9BUF5	TUBB6	422670	353580	0
P63162	SNRPN	387040	379050	0
Q6PJT7	ZC3H14	381920	270140	113330
Q9Y2R4	DDX52	288840	429810	45691
Q9Y608	LRRFIP2	229050	319610	214920
P51572	BCAP31	515040	239070	0
Q9UQ35	SRRM2	290200	281910	176200
P51610	HCFC1	313570	206890	227710
P20810	CAST	111720	451450	184970
P04818	TYMS	413080	334080	0
Q8TDI0	CHD5	304600	306230	135000
Q8IWA0	WDR75	345810	267820	121250
Q9Y285	FARSA	252310	275130	199540
P41227	NAA10	462820	0	255770
Q9UQB8	BAIAP2	359270	257000	95804
Q13596	SNX1	351760	274130	86121
P51114	FXR1	217630	302210	187300
Q8WU90	ZC3H15	295490	408230	0
Q9UPY3	DICER1	320900	260270	111640
O15084	ANKRD28	252010	279450	158470
Q9UM54	MYO6	248220	208430	222100
Q9NW13	RBM28	396400	170900	108710
Q6UX04	CWC27	301590	139420	234400
O76041	NEBL	290040	235170	146150
O15213	WDR46	465240	203500	0
P13489	RNH1	148070	431750	88837
O75494	SRSF10	0	365360	302340
O75400	PRPF40A	178920	396630	85447
Q9UNS1	TIMELESS	0	453480	200040
P49321	NASP	137850	359260	155500
Q6DRA6	H2BC19P	382880	269710	0
P49023	PXN	340460	124640	186920
A1X283	SH3PXD2B	274460	178190	195310
Q9UHD8	SEPTIN9	229670	368420	44215
Q7Z5K2	WAPL	382560	118540	132520
Q92900	UPF1	306820	203960	117840
Q92783	STAM	103570	518280	0
Q05932	FPGS	202320	254120	163190
Q9Y3P9	RABGAP1	184250	243540	177790
Q05639	EEF1A2	83528	0	520820
P30260	CDC27	196530	243050	164120
P08133	ANXA6	133090	294890	172230
O00425	IGF2BP3	344640	127720	124580
Q9NZ09	UBAP1	350920	238590	0
Q13162	PRDX4	0	381340	206580
Q08J23	NSUN2	193450	244090	140510
Q9C0G0	ZNF407	261170	150630	164650
O95573	ACSL3	428240	142450	0
P43686	PSMC4	124830	314370	130380
P27708	CAD	255120	193710	106100
Q9Y5J1	UTP18	108070	199240	239870
P09884	POLA1	198020	345410	0
P06737	PYGL	184100	202830	150730
P35658	NUP214	281970	250930	0
P49756	RBM25	177960	209660	134660
P11413	G6PD	266290	255890	0
P49591	SARS1	159920	362000	0
Q16658	FSCN1	276480	69456	174930
P47756	CAPZB	302840	215340	0
Q9NRJ5	PAPOLB	169600	240140	105520
Q9BRS2	RIOK1	266150	247950	0
P14868	DARS1	367410	145220	0
O95347	SMC2	100680	268210	142020
O60504	SORBS3	0	372270	138430
O95299	NDUFA10	93626	243810	173070
Q9NRZ9	HELLS	251990	255730	0
Q5T8P6	RBM26	206480	197910	102950
O60934	NBN	265880	240700	0
O14980	XPO1	138440	341040	26613
Q8WW38	ZFPM2	99491	400040	0
Q9H9G7	AGO3	357430	141440	0
Q8WTW3	COG1	166210	257120	66832
Q9H9A5	CNOT10	253670	235880	0
Q8WWM7	ATXN2L	336500	151350	0
Q12830	BPTF	204730	155530	125230
Q8NHQ9	DDX55	325390	153310	0
O15027	SEC16A	261970	87501	123740
Q9Y5X2	SNX8	199400	161670	110450
Q5JSH3	WDR44	233410	168170	64547
Q7Z434	MAVS	191310	272930	0
Q9UQR1	ZNF148	256680	199390	0
Q08554	DSC1	280050	0	174830
P31944	CASP14	293640	0	158990
Q9NUU7	DDX19A	15173	226260	207860
Q9BTE1	DCTN5	305190	134670	0
Q7L0Y3	TRMT10C	246350	189820	0
O75928	PIAS2	199760	235590	0
A6NKT7	RGPD3	156380	181880	96490
P61106	RAB14	221640	211270	0
Q6IQ49	SDE2	153970	0	278320
Q96J02	ITCH	129040	268390	34840
Q13177	PAK2	0	243750	185340
Q92993	KAT5	225920	201350	0
P62081	RPS7	80819	76026	269350
Q96T23	RSF1	116770	229510	77432
Q9H2U2	PPA2	43371	324080	54887
Q5W0V3	FHIP2A	0	172050	243330
Q14166	TTLL12	96370	306380	0
Q9NSY1	BMP2K	208770	190020	0
Q14C86	GAPVD1	244830	149390	0
Q8IYB3	SRRM1	137010	138160	118390
Q16610	ECM1	175610	0	210800
P17858	PFKL	79586	280400	20128
Q93009	USP7	208130	67358	102980
O60716	CTNND1	141590	166820	69452
Q14160	SCRIB	0	178410	196170
P42285	MTREX	96597	200790	67363
P35573	AGL	212780	0	149270
Q86YP4	GATAD2A	138420	150350	66003
Q9NRN7	AASDHPPT	282830	0	63465
Q9Y6Y8	SEC23IP	152290	184510	0
Q9BRR8	GPATCH1	153230	88353	94753
Q14694	USP10	188580	134670	0
Q13111	CHAF1A	224780	96547	0
Q5UIP0	RIF1	92049	137240	90945
Q8N1F7	NUP93	235900	0	80665
Q9Y210	TRPC6	175090	140930	0
Q96JQ2	CLMN	119680	193480	0
Q6IN85	PPP4R3A	162220	40009	96732
Q13867	BLMH	207570	90014	0
Q12866	MERTK	104600	0	189200
Q9Y4E1	WASHC2C	134170	79554	77671
P54132	BLM	53411	0	236280
Q8IWI9	MGA	142440	105690	40250
Q8IX01	SUGP2	99009	103870	83724
Q8TC07	TBC1D15	116010	0	166480
P08758	ANXA5	158150	122330	0
O76003	GLRX3	157840	118760	0
Q06210	GFPT1	159260	117080	0
O14617	AP3D1	77790	107570	89414
Q9BXP5	SRRT	0	125000	140690
Q9NZB2	FAM120A	194910	69864	0
O95825	CRYZL1	0	145810	115880
P63151	PPP2R2A	51760	44768	162830
P17098	ZNF8	0	165780	89674
Q9H9A6	LRRC40	210520	0	44020
O15226	NKRF	157670	0	96849
O00541	PES1	132640	118330	0
Q9UBT2	UBA2	105850	127480	0
Q9BPX6	MICU1	218200	12143	0
Q6UB35	MTHFD1L	131190	66103	32936
P26640	VARS1	143300	0	84410
Q9Y4E8	USP15	75311	84883	65846
O94906	PRPF6	87490	132560	0
Q03164	KMT2A	131080	85976	0
P35251	RFC1	183450	0	25742
Q68DQ2	CRYBG3	84920	88782	33500
Q9NTJ3	SMC4	56779	63099	85541
Q9H0H5	RACGAP1	124520	0	80686
P53396	ACLY	121690	82363	0
P28288	ABCD3	157050	33240	0
Q02880	TOP2B	130290	55819	0
O00232	PSMD12	0	81176	98758
Q9UJF2	RASAL2	93989	81714	0
Q7L2E3	DHX30	84717	90120	0
Q7LBC6	KDM3B	123510	49719	0
O15164	TRIM24	61925	44178	63091
P46821	MAP1B	56362	84403	0
Q5TZA2	CROCC	69957	63243	0
Q9NYJ8	TAB2	79150	0	50941
E9PAV3	NACA	53754	75888	0
Q9H040	SPRTN	71211	58412	0
Q9Y618	NCOR2	67871	47069	11300
Q10570	CPSF1	55377	68435	0
A8CG34	POM121C	106120	12176	0
Q86VP1	TAX1BP1	0	20860	97089
O15085	ARHGEF11	30352	44831	41266
Q5T011	SZT2	0	44431	70534
Q76FK4	NOL8	77337	0	31956
P19367	HK1	50165	56674	0
Q14204	DYNC1H1	6467.6	76830	22539
Q6P2Q9	PRPF8	43980	32562	25478
Q9NTK5	OLA1	29638	0	65445
Q6WCQ1	MPRIP	0	50897	41499
Q14974	KPNB1	30429	37770	22740
Q8NI35	PATJ	37909	48327	0
Q14008	CKAP5	47661	38482	0
Q86Y13	DZIP3	48730	32859	0
O75369	FLNB	65377	0	9204
Q8NI27	THOC2	0	34508	29964
Q15648	MED1	45630	0	17572
Q96L73	NSD1	22410	20861	0

## Sheet: Ph-NME1
Major Protein IDs	Gene Names	iBAQ NME1-1	iBAQ NME1-2	iBAQ NME1-3
P15531	NME1	3934400000	4034700000	6059500000
P22061	PCMT1	3739100000	2392700000	6234800000
O00571	DDX3X	1302300000	845910000	3522600000
P23528	CFL1	1295600000	1209300000	2313100000
P62979	RPS27A	866990000	1283900000	1060200000
Q13907	IDI1	651280000	1041600000	1187500000
Q9H910	JPT2	624420000	859880000	979510000
O00151	PDLIM1	487050000	474270000	1107200000
P37802	TAGLN2	465710000	357040000	1027300000
Q14247	CTTN	366520000	474320000	739130000
Q9UK76	JPT1	469800000	357130000	707180000
P0DMV9	HSPA1B	386960000	405380000	695140000
Q15366	PCBP2	246640000	285690000	451120000
Q9NT62	ATG3	241660000	229720000	501690000
Q13501	SQSTM1	242650000	247540000	441340000
Q96G28	CFAP36	249620000	124870000	635670000
Q99878	H2AC14	60918000	450940000	96118000
P62805	H4C1	117360000	329360000	211470000
Q16778	H2BC21	136290000	161760000	405620000
Q9UNZ2	NSFL1C	153200000	191170000	314320000
Q9UKK9	NUDT5	180040000	113080000	331140000
Q7Z434	MAVS	153030000	99811000	338080000
P63241	EIF5A	146600000	110020000	293620000
Q8WUH6	TMEM263	120440000	218950000	72099000
Q9Y2Z0	SUGT1	101830000	114670000	203110000
Q9NVZ3	NECAP2	111900000	90058000	205660000
P61011	SRP54	98789000	101770000	196100000
P27816	MAP4	80854000	120190000	192640000
Q6IQ26	DENND5A	80348000	148130000	122750000
Q9NR12	PDLIM7	94329000	70011000	211190000
P46109	CRKL	85782000	85733000	172960000
P41240	CSK	87817000	89289000	141440000
Q4VCS5	AMOT	85484000	81756000	158800000
Q13642	FHL1	76719000	97415000	143060000
Q8N0X7	SPART	71278000	81626000	148630000
Q13492	PICALM	70802000	63744000	170890000
A0A024	Bibi-N	104590000	52569000	107180000
Q15417	CNN3	60605000	80550000	123680000
Q96F86	EDC3	70695000	54184000	147260000
Q9NVP2	ASF1B	73004000	43014000	163280000
Q06830	PRDX1	63538000	64619000	120680000
Q9UNF1	MAGED2	70208000	75760000	85918000
Q5VTE0	EEF1A1P5	61906000	71534000	98823000
Q96GX2	ATXN7L3B	44463000	96927000	66109000
O43353	RIPK2	59148000	43548000	136210000
P78371	CCT2	98901000	1924000	123810000
P23588	EIF4B	46865000	74451000	83323000
Q9NX40	OCIAD1	62406000	42312000	104500000
Q8N680	ZBTB2	50535000	49124000	109850000
Q13765	NACA	62066000	42393000	100260000
P06493	CDK1	49375000	52926000	102230000
P50402	EMD	34429000	81060000	65754000
P62877	RBX1	42893000	72181000	66620000
P55209	NAP1L1	56241000	27973000	119070000
O60504	SORBS3	43828000	52544000	94316000
Q71DI3	H3C15	19887000	102710000	37374000
Q8NFH5	NUP35	47823000	40712000	90503000
Q9UEY8	ADD3	46813000	41500000	84035000
P61024	CKS1B	48963000	22817000	112500000
Q15942	ZYX	30419000	48538000	95503000
Q9H6K1	ILRUN	36511000	57521000	61095000
Q9BTX1	NDC1	42078000	47057000	69846000
P06733	ENO1	39998000	52624000	63289000
O75534	CSDE1	47435000	33727000	82335000
P49368	CCT3	49881000	29172000	84493000
O96024	B3GALT4	33272000	50451000	70984000
Q99439	CNN2	38706000	33482000	88274000
Q96C19	EFHD2	42026000	44961000	59499000
P61758	VBP1	46776000	39435000	54016000
P22626	HNRNPA2B1	37911000	33852000	75205000
Q9P2B4	CTTNBP2NL	30885000	53642000	51139000
P54252	ATXN3	25265000	46395000	65184000
P50990	CCT8	30186000	35235000	73905000
P25398	RPS12	36011000	42960000	48448000
Q96SK2	TMEM209	29016000	49149000	43780000
Q16836	HADH	33707000	33993000	61676000
Q5H9R7	PPP6R3	30343000	34063000	59971000
Q13442	PDAP1	27549000	47188000	40484000
P61081	UBE2M	25535000	46621000	44919000
O94842	TOX4	25542000	40926000	43603000
O76021	RSL1D1	32151000	30386000	48753000
O43399	TPD52L2	36572000	26380000	46079000
Q9UKY7	CDV3	29609000	27812000	52818000
O43809	NUDT21	23606000	36994000	45188000
Q15750	TAB1	26039000	21535000	67495000
Q96J01	THOC3	28858000	27412000	50292000
Q9Y266	NUDC	22341000	31699000	48997000
Q14677	CLINT1	29461000	24924000	45378000
Q32MZ4	LRRFIP1	21790000	21620000	63862000
Q53EZ4	CEP55	24422000	26166000	48540000
Q92667	AKAP1	26119000	24029000	48140000
P17066	HSPA6	25422000	32745000	28882000
Q99832	CCT7	16369000	40983000	28741000
Q15365	PCBP1	22055000	18237000	60431000
P07355	ANXA2	24752000	24306000	43759000
P99999	CYCS	23472000	19002000	51146000
Q9NS69	TOMM22	26173000	27215000	30775000
P63220	RPS21	15228000	40064000	26411000
Q14847	LASP1	23151000	24854000	40048000
Q9UHV9	PFDN2	27719000	23708000	33818000
P60981	DSTN	20491000	25491000	42511000
P16403	H1-2	17182000	34516000	30122000
Q8IVM0	CCDC50	23372000	23134000	33803000
Q6P4I2	WDR73	20964000	21067000	36887000
P60842	EIF4A1	22436000	8619800	56133000
P53990	IST1	16059000	26425000	32968000
Q2NKX8	ERCC6L	17970000	16750000	44803000
Q8NC96	NECAP1	15915000	24041000	34624000
Q6P1N0	CC2D1A	19089000	15610000	43383000
P51970	NDUFA8	15603000	21009000	39324000
Q9Y5X1	SNX9	18077000	17589000	39588000
Q9NQ92	COPRS	15809000	28834000	22159000
Q8WZA0	LZIC	15870000	20831000	35382000
Q15464	SHB	18289000	20411000	31221000
P0DP25	CALM3	15158000	22058000	33775000
Q9UQB8	BAIAP2	17852000	17957000	36197000
P55010	EIF5	18097000	21387000	27360000
Q8N5I9	NOPCHAP1	10155000	30413000	21113000
Q15233	NONO	17836000	18432000	28623000
Q969E8	TSR2	9372700	29007000	21138000
Q9H444	CHMP4B	15054000	20341000	26399000
Q5TDH0	DDI2	16667000	10260000	41070000
P14618	PKM	18294000	16902000	25682000
Q96CT7	CCDC124	16958000	10859000	39133000
O43768	ENSA	12183000	21231000	28097000
Q53GG5	PDLIM3	22932000	11775000	25798000
O60232	ZNRD2	9959300	27181000	19702000
P54727	RAD23B	13681000	10553000	38160000
Q5VV42	CDKAL1	1925200	2159200	74731000
Q15056	EIF4H	14192000	11039000	35444000
O75190	DNAJB6	15667000	16368000	22116000
P78318	IGBP1	16708000	14364000	23879000
P52943	CRIP2	18762000	11433000	25574000
Q9BV38	WDR18	10877000	22072000	19823000
P68363	TUBA1B	13718000	16805000	23710000
Q6IA86	ELP2	14082000	15190000	25532000
Q96EA4	SPDL1	15129000	14515000	24137000
Q9UBC2	EPS15L1	13861000	14544000	26312000
P18669	PGAM1	14483000	14849000	24445000
P48643	CCT5	15879000	8522700	33015000
P09651	HNRNPA1	13053000	14079000	27790000
Q9HCN4	GPN1	18208000	9018900	27499000
P35606	COPB2	14600000	12469000	26209000
P22392	NME2	10396000	17982000	23581000
Q9UKX7	NUP50	18909000	6221200	29550000
P62937	PPIA	13672000	14327000	23263000
Q6FI81	CIAPIN1	12503000	11135000	31215000
Q92905	COPS5	13723000	8580400	30395000
P63244	RACK1	12350000	13685000	22059000
O75175	CNOT3	16503000	3927500	32137000
Q9NS91	RAD18	11114000	14308000	22422000
P30041	PRDX6	12797000	11291000	24017000
P33552	CKS2	14511000	13707000	15980000
Q9Y4P8	WIPI2	11927000	11267000	25098000
P12277	CKB	7489900	18450000	19411000
O95801	TTC4	13108000	7035200	29811000
O43175	PHGDH	11217000	13373000	21445000
O95721	SNAP29	14504000	8655100	23550000
Q9UPN7	PPP6R1	7641000	18279000	18062000
P30046	DDT	12793000	13219000	17985000
O43639	NCK2	12857000	10760000	21755000
Q86V48	LUZP1	9965700	14585000	19859000
O75821	EIF3G	4907800	22217000	14424000
Q9NZ45	CISD1	17908000	6282600	20263000
Q9Y3F4	STRAP	10933000	12547000	20884000
O94888	UBXN7	11683000	12409000	19686000
P55072	VCP	12689000	9883900	22488000
P83731	RPL24	10037000	15300000	17126000
O00221	NFKBIE	9280400	12172000	24016000
Q9NZD8	SPG21	11680000	12899000	17869000
Q9NYJ8	TAB2	11208000	9071400	25498000
P62304	SNRPE	11931000	4228500	33108000
O00487	PSMD14	6475600	14724000	23467000
P11142	HSPA8	12907000	8098100	24004000
Q99623	PHB2	11389000	13883000	15762000
P24534	EEF1B2	11175000	10023000	23124000
O15371	EIF3D	7601700	10720000	27947000
Q8IY31	IFT20	11448000	13807000	12422000
P13639	EEF2	10583000	9057700	21887000
Q04760	GLO1	14016000	2618300	26499000
Q9UBQ7	GRHPR	11659000	7217800	22248000
P00374	DHFR	9077600	14319000	13720000
Q9H2U2	PPA2	9948800	14670000	11460000
Q9Y263	PLAA	8801800	8810900	24340000
O60869	EDF1	8455300	13415000	15727000
O43815	STRN	10581000	7469200	22351000
P47914	RPL29	3411900	23521000	4878500
O95433	AHSA1	9869800	11884000	14622000
Q99627	COPS8	8026500	8909700	23199000
P00558	PGK1	12519000	6337400	19574000
P54578	USP14	11346000	4750900	24259000
Q9Y6C2	EMILIN1	8447400	11415000	17076000
Q96H55	MYO19	9559700	10025000	17376000
Q14008	CKAP5	12870000	0	28786000
Q9Y2Q3	GSTK1	12716000	7067300	15631000
P62195	PSMC5	9300000	8118200	19267000
Q8NC51	SERBP1	9743600	7314100	19911000
Q13151	HNRNPA0	7967200	12079000	14169000
P00918	CA2	8325300	10495000	15954000
Q8N4Q1	CHCHD4	10491000	11206000	10121000
O75886	STAM2	7519500	8703000	19609000
P63261	ACTG1	3078100	19020000	8344300
Q99584	S100A13	16267000	6637600	7391000
Q9NPI6	DCP1A	7336700	3976400	28428000
P31350	RRM2	9122300	3274200	26281000
P16949	STMN1	10630000	9625300	11828000
Q86UK7	ZNF598	9338200	7790100	17433000
P61956	SUMO2	13782000	0	23593000
Q6P1L5	FAM117B	9282500	7975500	16880000
Q8IWB9	TEX2	9129900	7560700	17876000
Q14157	UBAP2L	7639400	7789400	19912000
Q9Y281	CFL2	9796500	8773000	14120000
P42566	EPS15	7268000	9804200	16441000
Q05932	FPGS	9005100	7237300	17387000
P42167	TMPO	8596600	10532000	12002000
Q14145	KEAP1	9353100	6179300	18652000
P16333	NCK1	6838100	12442000	11597000
Q96MF7	NSMCE2	7695800	8927000	15776000
P62136	PPP1CA	8666500	5517900	20255000
O76003	GLRX3	9347600	2033800	25282000
Q5T6F2	UBAP2	13084000	4333600	14144000
P45974	USP5	7601200	6380600	20083000
Q9UKB1	FBXW11	7165100	10238000	13476000
Q04323	UBXN1	6968700	8108500	16361000
Q9H2J4	PDCL3	7466100	9264500	12991000
Q8IWX8	CHERP	7712900	6890000	16729000
Q9UBW8	COPS7A	8907700	7704000	12183000
Q8WVJ2	NUDCD2	7792000	6966400	15551000
Q15181	PPA1	7652000	7997300	13600000
P49023	PXN	7929600	7318800	13378000
Q14103	HNRNPD	6837800	8148500	13480000
P52594	AGFG1	6710300	7599100	14621000
Q9H425	C1orf198	5521400	11489000	9320700
P61978	HNRNPK	6477700	9435200	11383000
O95793	STAU1	10684000	5020600	11817000
P08670	VIM	5093400	11671000	9273400
Q9UQN3	CHMP2B	5685400	8544300	13954000
Q92783	STAM	7400200	4728400	17274000
Q9NP97	DYNLRB1	9516600	6076500	10960000
P30520	ADSS2	7974800	5118100	15170000
Q16626	MEA1	7167100	10114000	7069800
Q9NQC3	RTN4	6374200	8579500	10558000
P78344	EIF4G2	7478800	5665200	13881000
P13797	PLS3	7316700	4858100	15516000
Q00341	HDLBP	7605600	5433300	13406000
Q7Z417	NUFIP2	7678100	4578500	14780000
Q13561	DCTN2	8168300	5018700	12809000
P61923	COPZ1	6306400	7405600	11651000
P13693	TPT1	9284300	3814400	12732000
Q9BXK5	BCL2L13	10832000	2846900	11516000
Q9Y295	DRG1	6917600	7633500	9191100
P63165	SUMO1	6591400	5840800	13023000
P49959	MRE11	5913600	7401000	10492000
P62820	RAB1A	5079700	8882400	9140200
P43487	RANBP1	5892300	6688300	11721000
Q8IYB5	SMAP1	6424500	4187400	15208000
P15311	EZR	6535100	2259700	18455000
Q8WU79	SMAP2	6473000	5852800	11771000
Q9Y6I9	TEX264	5783500	8568000	7839900
Q8IW35	CEP97	7865400	2870100	14470000
Q15382	RHEB	5162300	7754600	10117000
Q06323	PSME1	4828000	5351700	15030000
Q7RTV0	PHF5A	5424300	4168200	15909000
P14174	MIF	4255900	10782000	5722700
Q8TEU7	RAPGEF6	5723300	5636700	12509000
Q8NFH3	NUP43	6848900	5284700	10787000
O14545	TRAFD1	5049200	4562800	15203000
P54819	AK2	4513600	6544700	12320000
Q86VQ1	GLCCI1	5811600	5489500	11803000
P52655	GTF2A1	3502400	3194400	20048000
Q12800	TFCP2	4954700	5061500	13859000
Q9UGP4	LIMD1	6586000	3124300	14439000
Q96HC4	PDLIM5	5563800	4457400	13611000
P21333	FLNA	4087000	7467500	10580000
P12955	PEPD	7286700	4572500	9443700
P52948	NUP98	5786900	4303100	12519000
Q15819	UBE2V2	3199200	7487900	11013000
Q86VP1	TAX1BP1	4302500	7548900	8879400
Q9UK61	TASOR	6124200	4735100	10751000
Q9H9Q2	COPS7B	6579100	2302600	14347000
P40227	CCT6A	5511800	5643500	10089000
P63313	TMSB10	0	11996000	8298100
Q92890	UFD1	7821000	3305600	10187000
P37840	SNCA	6268700	2857800	13502000
Q99733	NAP1L4	4184800	4778900	13702000
P81605	DCD	7581100	6665000	4066700
Q8N6T3	ARFGAP1	4730900	4548400	13011000
P62760	VSNL1	5316300	3795500	13270000
Q9UHD1	CHORDC1	5352400	3032200	14524000
Q13541	EIF4EBP1	4244900	1472000	19361000
Q15029	EFTUD2	5867000	3839200	12039000
P43686	PSMC4	5871800	3690000	11818000
Q13148	TARDBP	6452600	4788500	8479200
Q5T749	KPRP	7988200	127220	14227000
Q3MHD2	LSM12	4901300	6521900	7816400
O00273	DFFA	6121900	3242000	11632000
P62256	UBE2H	4039800	6700500	8980800
Q9Y2W6	TDRKH	5365600	2959100	13377000
P09234	SNRPC	6471800	4575700	8329600
O15037	KHNYN	5199300	4255500	11186000
P21399	ACO1	7114800	2176300	11415000
P84098	RPL19	3160300	8651300	6386300
P10809	HSPD1	3977300	6614400	8560400
Q96AT1	KIAA1143	3866600	6489300	8950100
Q6ZSR9		3742000	5995500	10079000
Q15654	TRIP6	3803800	4341700	12766000
Q9Y5K5	UCHL5	4711300	4253900	11117000
O14974	PPP1R12A	3951200	4523900	11744000
O14717	TRDMT1	4569700	5723900	8358700
P61604	HSPE1	4873300	6569400	6117600
Q6ICB0	DESI1	4503200	4884900	9724100
Q8TD16	BICD2	4897100	4790700	9165400
Q9NZ09	UBAP1	3788400	3138000	14004000
Q93045	STMN2	3305000	7015900	7586200
Q7Z3D4	LYSMD3	5034600	2494100	12720000
Q7Z2W4	ZC3HAV1	4643900	4441100	9719800
Q16527	CSRP2	5441700	4593300	7972500
O75113	N4BP1	4036500	4650100	10346000
P62166	NCS1	4619100	2688000	12640000
Q5SW79	CEP170	4137400	4770500	9476400
O00193	SMAP	3227700	7070000	6794000
P15880	RPS2	5205900	4053000	8549500
P35998	PSMC2	3726400	5687000	7997700
Q8IX90	SKA3	4725500	5265600	6926800
Q96JC9	EAF1	2053000	9509400	3512700
O14737	PDCD5	5013100	4848000	6766400
P61221	ABCE1	5300600	2640400	10087000
Q96EK6	GNPNAT1	5185300	1739600	11958000
Q14186	TFDP1	4126600	2362400	12236000
P30086	PEBP1	3321400	3894500	10719000
Q9GZT9	EGLN1	3999600	3095500	10630000
Q9NYL9	TMOD3	3510800	4820900	8199500
P05141	SLC25A5	4670000	4207900	7237200
Q8NDV7	TNRC6A	3837000	4192300	8760800
P23246	SFPQ	4911400	2563900	9689200
Q8WW12	PCNP	2717600	6196900	6914500
Q08257	CRYZ	5337500	3182400	7416900
Q9H074	PAIP1	4184900	4565200	6939000
P31323	PRKAR2B	4951900	1971700	9906200
P46937	YAP1	3218100	2707700	11591000
Q8N6R0	METTL13	72024	11571000	731440
P31327	CPS1	2325200	5662400	7568800
Q9Y450	HBS1L	4031700	3077000	9116400
Q52LW3	ARHGAP29	4470500	3234800	8024400
Q9H467	CUEDC2	2251400	3561600	11319000
Q15334	LLGL1	4350600	3590300	7464300
Q53T59	HS1BP3	3499100	3607400	8793900
P53365	ARFIP2	3592800	5542300	4936300
Q16576	RBBP7	4148000	3733800	7242500
P19338	NCL	3222900	5212700	6146400
Q9UJY5	GGA1	2682900	2052300	12846000
O15504	NUP42	3008000	0	15987000
Q8N5C8	TAB3	4036500	2588500	9138200
P07437	TUBB	2498200	6678000	4246200
P63151	PPP2R2A	3360800	2553200	10056000
Q9BZZ5	API5	3816000	3773500	6633400
Q04637	EIF4G1	3264900	4130600	6893600
Q9NUL3	STAU2	3682000	3239400	7712100
Q8N257	H2BC26	7364200	3329800	556480
Q13596	SNX1	3809600	3056500	7387000
P49773	HINT1	2447400	5275100	5594800
P62861	FAU	5408400	0	9989000
Q9BYE4	SPRR2G	5880300	1419800	6167000
Q96H79	ZC3HAV1L	2872600	4015500	6794000
P55196	AFDN	3106800	3758800	6765300
Q14596	NBR1	3009300	3205700	7954000
Q16643	DBN1	3073900	3568700	7123900
P04792	HSPB1	4185700	2753500	6508300
Q71RC2	LARP4	1578700	6516700	3888000
P49207	RPL34	2736100	4181000	6030400
P07195	LDHB	1417300	7412400	2391900
O14639	ABLIM1	4133100	2232100	6779200
P30044	PRDX5	1312100	798500	14333000
P61020	RAB5B	146940	9170800	962070
Q92572	AP3S1	2115700	5558600	4034300
Q99426	TBCB	3111500	2986900	6828200
Q99497	PARK7	3308700	2902200	6558500
Q9P000	COMMD9	6010000	1300300	4582600
Q92979	EMG1	3357700	3503900	5282000
P62826	RAN	0	7760800	3463000
Q06787	FMR1	3589700	1678800	8161100
P17980	PSMC3	2524200	3055900	7469700
O15372	EIF3H	3124000	2091100	7869600
Q96MW1	CCDC43	3032200	2652400	6927100
Q9H6S1	AZI2	1061400	7203300	1988800
P29400	COL4A5	2662800	3658100	5566400
O96007	MOCS2	2591500	2714400	7401600
O75674	TOM1L1	2137600	4927700	4105500
Q8NBT2	SPC24	3416800	0	10876000
Q7Z4T9	CFAP91	4387200	0	9035200
Q9NPH2	ISYNA1	3509000	1130100	8527600
P46060	RANGAP1	4069400	2332400	5198600
Q9BRT6	LLPH	3697100	2313600	5801000
P07197	NEFM	3343900	1844400	7097800
Q8IV33	KIAA0825	8855400	113300	276570
P62316	SNRPD2	1771300	5849200	2355900
Q9H5V9	STEEP1	3271300	2579700	5488100
P08238	HSP90AB1	1239000	6504100	1833500
Q9Y5X3	SNX5	2460900	2482400	7025700
Q12965	MYO1E	2890300	2833100	5490300
P38646	HSPA9	2484100	2948900	5946400
P52565	ARHGDIA	2643300	3409300	4742200
Q6P2E9	EDC4	2804200	1709200	7333500
Q9HB71	CACYBP	3654000	1365900	6398900
P00492	HPRT1	3965700	1236400	5925100
P06454	PTMA	936940	4972900	4472100
Q96BR5	COA7	2476500	3085400	5166300
Q09666	AHNAK	2707000	3529600	3860700
Q92844	TANK	3018200	1196200	7523400
Q14671	PUM1	2694500	2364200	5940700
Q8IXJ6	SIRT2	2606000	3071900	4760100
Q8TA86	RP9	3211400	3104500	3535800
Q5R372	RABGAP1L	1916200	2901400	6172700
P46783	RPS10	5106000	0	5762800
O15511	ARPC5	4072400	570850	6570400
O43447	PPIH	2376200	2922400	5131800
Q9Y5X2	SNX8	1941100	2358700	6952400
P55036	PSMD4	3175900	1518200	6187500
Q8IYI6	EXOC8	2316200	1363200	7958000
P84090	ERH	1629400	5246100	1973700
P05386	RPLP1	1159300	6737200	0
P08559	PDHA1	3510200	1553800	5176100
Q9Y265	RUVBL1	3729400	797910	6158000
Q9H9C1	VIPAS39	3245000	1475200	5775600
O14907	TAX1BP3	1782900	4398700	2969000
Q9NTK5	OLA1	2667400	1828500	6087200
P11413	G6PD	1921700	2022100	6894800
P52907	CAPZA1	4092900	1259900	4329400
O95825	CRYZL1	2164600	3309200	3969200
O43683	BUB1	2204600	1526900	7111200
Q9Y608	LRRFIP2	2310600	2561100	4970900
P42574	CASP3	3022000	3946100	1111100
Q9Y5K6	CD2AP	3032600	895550	6720300
P11021	HSPA5	86438	7247000	194300
P60866	RPS20	2748100	3063800	3102800
Q3KRA9	ALKBH6	2189400	3214100	3829400
Q8IVD9	NUDCD3	2639100	1190400	6752000
Q9NP64	ZCCHC17	2396700	2675700	4409200
Q9H3R5	CENPH	2953600	2506600	3675000
Q15631	TSN	2934000	2298600	4087900
Q5XPI4	RNF123	2707900	955020	6690500
Q13404	UBE2V1	2445000	2941100	3373500
O43491	EPB41L2	2479800	1898500	5162400
O14654	IRS4	2508500	1390400	6037200
P11172	UMPS	3119300	1267700	5148200
Q9NRN7	AASDHPPT	2990900	1436800	5048500
P08243	ASNS	2155000	2170500	5153100
Q99460	PSMD1	2769900	867430	6386400
Q9UM82	SPATA2	1809300	2642900	4734100
P50479	PDLIM4	2205900	2051800	5024000
P04406	GAPDH	1323500	3411400	4099900
P62241	RPS8	1220100	4684200	1921900
Q07020	RPL18	2726500	1383900	5104400
Q14739	LBR	2267100	2777000	3306700
Q9NQC7	CYLD	1874600	2781500	4004900
Q9Y617	PSAT1	3456300	2056900	2445400
Q6NVV1	RPL13AP3	675660	4987500	2043900
Q9H3K6	BOLA2	2393200	1516700	5248400
O95684	CEP43	2757000	754260	5933800
O60716	CTNND1	2699500	1460200	4673800
Q99747	NAPG	3185900	168680	6087500
A5D8V6	VPS37C	1559600	1461800	6559000
Q9Y262	EIF3L	1875400	2812600	3266600
Q12788	TBL3	2650500	1600000	4099200
Q96DF8	ESS2	1703200	1709200	5577500
P61960	UFM1	3050300	1146200	4164300
P46108	CRK	1869500	2222400	4222300
Q15397	PUM3	3158000	0	5966700
P55769	SNU13	1031400	3503900	3158300
Q9NRY4	ARHGAP35	2150700	1822800	4222900
Q96AG4	LRRC59	2732600	1850200	3112500
O00233	PSMD9	1417600	3161900	3058400
Q9NZZ3	CHMP5	2615500	703650	5433900
Q96RL1	UIMC1	1435200	2872300	3448200
P48634	PRRC2A	1598900	1892600	4952900
Q5JSH3	WDR44	2341900	1858200	3626300
Q9H000	MKRN2	2587500	431260	5815700
P31943	HNRNPH1	976080	3692200	2530500
P49674	CSNK1E	2150900	1685500	4107500
O00443	PIK3C2A	2051800	1633600	4373400
Q9ULC4	MCTS1	2405200	251640	6220800
Q14353	GAMT	1904400	0	7512200
Q9UGI8	TES	1921900	1609800	4445500
Q8TD47	RPS4Y2	3820600	0	3983700
Q9BZV1	UBXN6	1685000	1081500	5817100
Q92995	USP13	1460300	1134900	6118700
O14653	GOSR2	0	4606300	2291300
Q9NRW1	RAB6B	2099700	2531600	2288300
Q6Y7W6	GIGYF2	1656300	1193400	5537700
O43865	AHCYL1	1454000	2317200	3825500
P54725	RAD23A	1271200	2214800	4326000
Q6PKG0	LARP1	2384200	1889700	2867200
Q9NX55	HYPK	1931900	1572800	4246400
P50991	CCT4	1638300	1859800	4195900
O75896	TUSC2	1103300	3048000	2888800
Q96DT6	ATG4C	1518200	1821600	4332800
Q9Y5A9	YTHDF2	1549300	2398900	3195800
P49189	ALDH9A1	2429700	1476800	3272700
Q9UPQ9	TNRC6B	1706700	1482100	4338500
P15056	BRAF	2082500	1584800	3470200
Q6NXT4	SLC30A6	1536300	1304000	4945600
P60660	MYL6	1357500	2197100	3610100
P12004	PCNA	1844800	2339500	2454500
Q2M2I8	AAK1	1895100	744570	5282000
Q01804	OTUD4	1666500	1940400	3438800
O00232	PSMD12	1422900	1950100	3859100
O00213	APBB1	1949100	1549900	3641700
Q13033	STRN3	1912300	1426100	3933800
O60493	SNX3	1240700	2451800	3156200
Q9Y285	FARSA	2200300	1566600	2994700
Q15390	MTFR1	2133100	1445000	3327200
P51610	HCFC1	1397000	2142600	3355800
Q6YP21	KYAT3	1368100	2003300	3643900
Q9Y3I0	RTCB	1526600	2745200	1926900
Q15003	NCAPH	1071800	2121700	3856000
Q9BZE9	ASPSCR1	1411700	2702500	2167600
O95817	BAG3	1193000	2397400	3106700
Q9NWS0	PIH1D1	1987100	1563200	3183000
O00762	UBE2C	2783300	892630	2924300
Q9BX40	LSM14B	2338500	0	5339500
Q8NEZ2	VPS37A	1118900	328470	6906900
P58546	MTPN	727090	3229200	2180500
Q15019	SEPTIN2	1749300	1282400	3866800
P26599	PTBP1	2772700	769780	2946900
P61313	RPL15	923280	3124700	1927700
P49588	AARS1	1566900	1784100	3172400
Q06203	PPAT	1256200	1831600	3566600
Q9GZZ9	UBA5	1593900	1845100	2816100
Q8WUR7	C15orf40	1511900	2308200	2068600
Q9UHP3	USP25	1346200	996130	4786800
Q8IWR0	ZC3H7A	1549900	1007800	4390600
Q92900	UPF1	1802800	1093400	3756100
P35579	MYH9	2020200	1157900	3242800
P22234	PAICS	1566800	1778100	2900700
O76041	NEBL	1574200	1881800	2630300
Q9NR45	NANS	1767200	1519100	2926100
P53367	ARFIP1	1895700	1544300	2602500
Q9UHB6	LIMA1	1790700	1365700	3072100
P49411	TUFM	1679200	507850	4851700
Q8WX93	PALLD	1489900	1592500	3187300
Q96QC0	PPP1R10	1389600	1875600	2747500
P46779	RPL28	1386100	1632100	3185800
P18583	SON	1241000	2121400	2498300
O60287	URB1	1620500	1132100	3549100
Q92841	DDX17	2016000	1377500	2340800
Q96AC1	FERMT2	1387900	527840	5018600
Q9H2H9	SLC38A1	1207400	2283400	2052400
O43390	HNRNPR	1267200	1891300	2614600
O75381	PEX14	1672300	1760700	2019600
P51114	FXR1	1635800	419410	4535200
O14929	HAT1	1274000	1579400	3040300
P22314	UBA1	904440	2177500	2599900
P14923	JUP	2193100	709170	2955700
P37198	NUP62	527180	2402600	2790300
Q9BYV8	CEP41	757560	1936600	3229500
Q9BRP1	PDCD2L	1829200	1167300	2644700
Q96BW5	PTER	1527900	1925000	1712500
P25789	PSMA4	1060700	1364200	3561700
P05455	SSB	1918300	1049500	2593400
Q9BW83	IFT27	2131000	875910	2493700
P14854	COX6B1	1404900	1302400	2902000
Q92598	HSPH1	1820900	1009900	2644500
Q9P0U3	SENP1	851100	2048900	2458900
P68543	UBXN2A	1306200	1168100	3247200
Q8N122	RPTOR	1457100	959430	3325800
Q8N9Q2	SREK1IP1	1147100	2426200	1146700
P32119	PRDX2	633300	2401300	2115500
Q99613	EIF3C	1588600	1201300	2548200
Q86YP4	GATAD2A	1346900	1660800	2122300
O15226	NKRF	893900	1999900	2310200
P07741	APRT	0	3463200	1172300
Q9NSY1	BMP2K	1841800	1289400	1857000
P00167	CYB5A	358460	3510700	405200
Q15111	PLCL1	0	2647300	2621600
O00429	DNM1L	1149600	269450	4924700
Q16543	CDC37	590960	2480700	1804800
P53999	SUB1	1345600	2142200	1050600
Q9BT92	TCHP	1597100	1246700	2203700
O95628	CNOT4	1277800	1055500	3082100
P63208	SKP1	1890000	869740	2314900
Q9UL63	MKLN1	892700	1761200	2392700
P41208	CETN2	1092100	1247600	2951600
Q8N1F7	NUP93	1265200	506070	4006300
P11586	MTHFD1	1451100	1230700	2331100
Q96EY5	MVB12A	1466400	841850	2983600
O95630	STAMBP	1387500	234460	4213300
P38606	ATP6V1A	1114300	818710	3598200
Q9HD42	CHMP1A	2221500	895290	1429200
Q96GA3	LTV1	1275500	1372900	2244800
P36578	RPL4	671980	1149400	3724300
Q15843	NEDD8	0	2730700	2002800
Q5TFE4	NT5DC1	1159900	1251400	2618400
Q9Y4E8	USP15	1318300	1345400	2142200
Q9Y2J2	EPB41L3	1419000	820710	2843500
Q9Y570	PPME1	1660600	929380	2204300
O75694	NUP155	1626000	478490	3071600
P00338	LDHA	961740	1568400	2231500
P29401	TKT	1028200	1689200	1886700
Q96BD5	PHF21A	622010	2044600	1923900
P33316	DUT	914250	1014800	3143300
Q9UJ41	RABGEF1	1132100	1289000	2211800
P51991	HNRNPA3	1559600	912750	2091000
P60520	GABARAPL2	798440	1858200	1712600
P50395	GDI2	763910	772810	3777800
Q9BX66	SORBS1	1501200	672540	2597900
P84103	SRSF3	1914500	1194000	886660
P06748	NPM1	777370	1241800	2840800
Q13190	STX5	1269100	1280600	1861400
Q8TAT6	NPLOC4	1051700	391550	3870000
Q9UJU6	DBNL	1125100	872790	2843800
P62491	RAB11A	1512400	823610	2220200
Q9UNS2	COPS3	1333600	1078800	2064200
O43426	SYNJ1	1143500	1102700	2330500
P21266	GSTM3	1073200	731110	3106100
P15170	GSPT1	755520	1826300	1613600
Q7KZF4	SND1	1060700	1211400	2182600
Q70CQ3	USP30	1266800	262380	3529400
O15212	PFDN6	1424900	0	3686500
Q5VVQ6	YOD1	550870	430520	4424200
P06737	PYGL	1514200	485440	2542500
P36873	PPP1CC	912030	2190100	451870
Q8IYT4	KATNAL2	805570	1783700	1360200
P25705	ATP5F1A	207290	2320300	1444300
P62318	SNRPD3	0	2964200	621490
P04075	ALDOA	737760	1888100	1251000
P23381	WARS1	1438600	644840	2264300
P05387	RPLP2	528220	1183800	2907400
Q5VV17	OTUD1	1180300	307720	3288600
O95997	PTTG1	1179100	384700	3140300
Q8WV99	ZFAND2B	1299400	428080	2748900
Q9UI30	TRMT112	1936700	1276500	0
Q15637	SF1	488620	1030200	3061000
Q96B26	EXOSC8	726050	824550	3007600
Q9H2G2	SLK	911380	1484200	1362700
O60784	TOM1	1044600	517480	2869600
Q99714	HSD17B10	1924300	0	2234800
Q9NUU7	DDX19A	856000	1404400	1558700
Q96A49	SYAP1	630470	873690	2936700
O95373	IPO7	1248400	825480	1906600
O00425	IGF2BP3	1239100	205710	3020500
Q9UNH7	SNX6	1006700	1187100	1608500
Q15370	ELOB	1595600	0	2719100
Q9Y2V2	CARHSP1	863270	0	4038800
P29353	SHC1	1079700	664550	2397400
P16152	CBR1	1345200	911540	1446000
P35232	PHB1	374900	1936400	1299300
Q96CW6	SLC7A6OS	0	1829400	2170700
P00390	GSR	1463400	0	2878600
O00505	KPNA3	511110	1270700	2194900
Q96NC0	ZMAT2	695620	1346000	1678200
P04818	TYMS	1077500	483830	2579900
P62266	RPS23	1859900	0	2018100
P12956	XRCC6	420070	889400	2943000
Q8IWZ3	ANKHD1	972880	868980	1901700
P98179	RBM3	2220300	0	1253600
Q8N999	RLIG1	509340	1021300	2429100
P26641	EEF1G	370580	1966500	897920
Q9H6T3	RPAP3	1112600	1116500	1064500
Q8NFT6	DBF4B	1121000	1038200	1168500
Q99707	MTR	683660	1452600	1165600
P62306	SNRPF	784860	1057200	1672400
Q86WP2	GPBP1	1007900	1056500	1241400
O15042	U2SURP	988910	931880	1500100
Q6IBS0	TWF2	1410300	405750	1710700
Q8NCE2	MTMR14	1393000	0	2479300
Q8NE71	ABCF1	657620	526740	2833400
P33981	TTK	1046900	442050	2247100
O15234	CASC3	772110	599190	2445200
Q9Y230	RUVBL2	804230	1200200	1222700
O75947	ATP5PD	644200	946320	1964700
P61353	RPL27	659080	1995000	0
Q9P258	RCC2	478500	1115000	1948200
P45880	VDAC2	947210	753330	1749300
Q96A72	MAGOHB	1285500	729260	1155500
P47755	CAPZA2	1898700	0	1368800
Q9UHB9	SRP68	910900	731180	1779500
P29558	RBMS1	1172900	625620	1494000
Q9NR31	SAR1A	0	1307800	2298600
P35080	PFN2	354430	1383200	1513600
Q00839	HNRNPU	558380	1325500	1187300
Q9NR30	DDX21	644230	599660	2368300
Q06124	PTPN11	679730	506900	2445400
Q5T5C0	STXBP5	735120	357460	2616200
P62424	RPL7A	428960	1867500	375510
P62913	RPL11	887200	1045200	1061300
Q96G74	OTUD5	697590	663660	2100800
O75170	PPP6R2	506660	997420	1825300
Q7L523	RRAGA	618510	779610	2025000
O95619	YEATS4	906870	588150	1832800
Q96T21	SECISBP2	601980	801270	1970200
O43765	SGTA	1222400	0	2291800
Q96A73	KIAA1191	847800	543180	1962200
Q86X83	COMMD2	895250	630000	1716100
P25685	DNAJB1	917110	673820	1594100
Q9Y520	PRRC2C	469390	1279200	1254500
Q9HBM6	TAF9B	583560	1082300	1373500
Q9BTE1	DCTN5	577930	650860	2160800
O00743	PPP6C	989260	848350	1046800
P40763	STAT3	865940	328270	2228700
O43402	EMC8	421810	1553700	766920
Q96LB3	IFT74	968720	670600	1381800
O14979	HNRNPDL	780310	1107200	903050
P54577	YARS1	1006500	610920	1396300
P46821	MAP1B	531740	677230	2104700
Q13620	CUL4B	1078200	369330	1684200
Q9BWF3	RBM4	559300	888540	1661700
O00303	EIF3F	760100	1164100	747440
Q9HC38	GLOD4	961380	754630	1135500
P42694	HELZ	826470	346220	2124700
O95229	ZWINT	352880	864370	2000000
P46776	RPL27A	0	1587300	1293000
P21796	VDAC1	1024400	582420	1277700
Q9BRS2	RIOK1	1148600	484000	1223900
Q8NB90	AFG2A	469800	1046100	1400900
P52657	GTF2A2	0	1541000	1294300
P51116	FXR2	753210	449670	1948200
Q9H9A5	CNOT10	593490	739400	1698700
Q13573	SNW1	692820	573470	1824500
P52272	HNRNPM	584410	822090	1559600
Q8N5J2	MINDY1	953150	361520	1735900
Q6FIF0	ZFAND6	0	1389600	1511200
P11940	PABPC1	780750	254530	2177500
Q92499	DDX1	805880	531830	1617600
Q13177	PAK2	611630	899990	1283700
Q96EP0	RNF31	402420	713690	2004500
Q641Q2	WASHC2A	450410	233820	2773600
P49790	NUP153	727250	528340	1715200
P67809	YBX1	0	1990300	315020
Q8N5M4	TTC9C	1002500	0	2170500
Q8WWK9	CKAP2	837650	219730	2026700
P53597	SUCLG1	879440	602730	1236300
P17844	DDX5	732980	534060	1626200
Q9UNA4	POLI	839600	768930	997100
Q13838	DDX39B	561140	468140	2049000
P10636	MAPT	722280	392120	1871200
O75817	POP7	1032600	0	2024800
P49792	RANBP2	718590	679450	1333500
P61160	ACTR2	923500	238770	1735000
P11171	EPB41	773700	330730	1816700
Q96JA3	PLEKHA8	486830	1009100	1056100
Q9Y6E0	STK24	758460	237830	1956500
Q96D09	GPRASP2	422710	573180	1933500
Q02878	RPL6	0	1905400	195850
Q96CP2	FLYWCH2	430040	1106200	887380
Q9H6X5	C19orf44	833570	114510	1989700
P50542	PEX5	395560	729850	1629100
Q9BTV6	DPH7	683030	1076100	453640
Q9NQT5	EXOSC3	391120	0	2918800
P20810	CAST	851600	305260	1503800
Q9H2P9	DPH5	648560	791640	961190
Q9NVX0	HAUS2	54144	0	3484300
P29692	EEF1D	191080	1553700	351210
Q9GZU5	NYX	272120	1475800	344790
Q08945	SSRP1	574630	1154700	371420
P27635	RPL10	756000	569440	1118200
P15924	DSP	950700	286560	1266100
Q9UJY4	GGA2	340650	439990	2080300
Q9Y6K9	IKBKG	910940	0	1860400
Q9Y224	RTRAF	882100	0	1909600
Q08209	PPP3CA	831840	338440	1359200
P50747	HLCS	596570	0	2353700
Q13185	CBX3	800880	390250	1254000
P18031	PTPN1	936920	212000	1304800
Q9NR46	SH3GLB2	731010	251960	1600800
Q9NQZ5	STARD7	0	1202200	1118400
Q02543	RPL18A	0	1197700	1082100
Q7Z4H3	HDDC2	532200	712040	1013500
Q13347	EIF3I	359730	713050	1318500
Q13480	GAB1	90321	822060	1603500
Q9ULV4	CORO1C	61273	634670	2001200
Q9BUT9	MCRIP2	0	1291300	890020
P55039	DRG2	556430	592090	1175700
O60506	SYNCRIP	532280	547800	1287200
P50502	ST13	256820	1509700	0
P35520	CBS	548640	520420	1268200
P11441	UBL4A	468580	918190	639260
P41567	EIF1	1050900	0	1270800
O75822	EIF3J	705610	658610	676560
Q02413	DSG1	952260	175400	1108800
Q9NVR5	DNAAF2	612190	691130	767910
Q8WVF1	OSCP1	750580	247970	1305600
Q9BU76	MMTAG2	420790	810960	858030
Q9UG63	ABCF2	595050	624950	882350
Q9BUL5	PHF23	427830	246580	1861500
Q9BRP8	PYM1	436420	1238000	0
Q9P2R7	SUCLA2	201860	1286400	305690
O43396	TXNL1	775910	387280	911710
P62258	YWHAE	559140	781800	571210
Q00796	SORD	175880	207250	2304700
Q9BVA0	KATNB1	81311	720760	1516500
O43237	DYNC1LI2	613230	416470	1083300
Q9UM19	HPCAL4	657350	0	1768700
O14730	RIOK3	772010	0	1544000
Q5VWZ2	LYPLAL1	182970	1154700	471420
P32019	INPP5B	432530	552510	1132000
O14964	HGS	321290	780130	903500
P60174	TPI1	0	1098000	896500
Q96DE5	ANAPC16	607240	0	1825500
P62277	RPS13	439560	439480	1311600
Q99961	SH3GL1	461780	360510	1410600
P22102	GART	450510	531430	1109000
P62917	RPL8	0	1137400	774850
Q9H040	SPRTN	636140	85090	1546300
Q13643	FHL3	428280	760540	667990
P56211	ARPP19	942280	0	1133000
O00560	SDCBP	0	786060	1374200
Q9UBF6	RNF7	660500	639230	435150
Q8NHV4	NEDD1	281510	649730	1091700
Q8WVM8	SCFD1	666300	857460	0
P26373	RPL13	810900	0	1297800
P51659	HSD17B4	779760	408990	587610
A0FGR8	ESYT2	469280	540540	879510
Q8N5K1	CISD2	401420	0	1993900
Q9H0U4	RAB1B	429470	571980	886200
Q9H9V9	JMJD4	219300	878470	698010
Q8IZE3	SCYL3	928460	226240	609930
Q6P996	PDXDC1	713000	82901	1236600
Q9Y508	RNF114	802820	0	1221900
P31942	HNRNPH3	802180	659930	0
Q92526	CCT6B	747430	273590	801470
Q93052	LPP	179520	543850	1320100
O15145	ARPC3	1222500	0	437740
Q5W0B1	OBI1	684340	469160	503120
Q9Y490	TLN1	245750	441940	1324600
Q9UHD8	SEPTIN9	450800	281360	1246500
Q8IZ21	PHACTR4	469420	261370	1248300
Q9GZN8	ADISSP	740400	0	1224300
Q14126	DSG2	622460	0	1427300
Q9Y371	SH3GLB1	458100	150120	1436200
Q9NZT1	CALML5	0	1063900	572560
Q969V6	MRTFA	333090	794900	452190
P50914	RPL14	663210	0	1323400
Q7Z739	YTHDF3	348610	417400	1105200
Q9Y217	MTMR6	471190	0	1649000
Q9UHC7	MKRN1	150340	570930	1161600
Q7Z6E9	RBBP6	374180	369590	1125700
A1X283	SH3PXD2B	1251300	0	209140
Q9NUQ3	TXLNG	0	198120	2096700
P31153	MAT2A	455650	690960	359020
P30876	POLR2B	465490	205350	1237100
P23526	AHCY	311740	896100	234220
Q9HD26	GOPC	114900	1212400	0
Q68DQ2	CRYBG3	306350	559100	853260
Q8N5U6	RNF10	514390	360330	839700
Q05086	UBE3A	328600	133070	1591300
P35321	SPRR1A	854050	246660	399450
Q6GMV3	PTRHD1	0	779440	942210
Q9NQY0	BIN3	320310	671410	556900
Q9Y5B6	PAXBP1	348780	196410	1353700
Q8TC07	TBC1D15	509320	264970	923810
P49458	SRP9	537600	0	1355200
O00750	PIK3C2B	226820	353810	1251100
Q9Y5V3	MAGED1	289750	763060	340190
Q9Y3U8	RPL36	563430	0	1233200
Q9UBB6	NCDN	532120	331790	636340
P49454	CENPF	339390	442240	774280
Q14011	CIRBP	519940	0	1249800
Q9ULX3	NOB1	439220	356430	732990
Q8N5G2	MACO1	431290	622770	247030
P07900	HSP90AA1	0	1079400	182270
Q8IYD1	GSPT2	639810	0	997870
P51617	IRAK1	395420	112040	1228700
Q8IUR0	TRAPPC5	0	651650	944150
Q01968	OCRL	283740	80631	1476600
P13804	ETFA	188560	312360	1219300
Q9UEE9	CFDP1	618090	545470	0
P61247	RPS3A	0	912880	436730
Q5TGY1	TMCO4	456690	0	1269400
P30260	CDC27	252760	255170	1137300
P49327	FASN	360830	311340	830840
O14745	NHERF1	326740	114440	1241100
P12532	CKMT1A	604340	0	950020
Q9BSD7	NTPCR	422190	0	1271500
P20042	EIF2S2	245760	278280	1073200
P51149	RAB7A	284830	591170	417280
P20290	BTF3	183680	0	1677500
P19623	SRM	204810	302810	1077900
Q9NWB7	IFT57	213410	313460	1023500
P62280	RPS11	154740	685860	438150
Q96Q83	ALKBH3	554510	0	971550
Q13162	PRDX4	0	432670	1159800
Q13191	CBLB	292690	236020	969150
Q13263	TRIM28	0	741380	554360
P26639	TARS1	344660	380750	598070
Q7Z3T8	ZFYVE16	282000	370560	723690
P31689	DNAJA1	0	415350	1150000
Q9BY77	POLDIP3	372030	502640	302380
Q9NRY5	FAM114A2	243130	0	1462200
Q6PIW4	FIGNL1	411990	73778	1014700
Q9UKE5	TNIK	279320	98751	1185800
Q9BZE1	MRPL37	412660	155680	832050
P17812	CTPS1	457270	318400	446670
Q9BSJ8	ESYT1	360350	140310	913620
Q8WUM0	NUP133	412410	80053	922630
Q05209	PTPN12	193660	292350	924170
Q13371	PDCL	730370	0	489850
Q96H20	SNF8	0	642650	619920
Q7Z4G4	TRMT11	385950	188620	734640
Q9H6Z4	RANBP3	590220	0	710980
Q9NTX5	ECHDC1	192240	392360	690830
Q6ZVM7	TOM1L2	59590	0	1650800
Q9Y2I7	PIKFYVE	325040	372700	481350
Q8IWC1	MAP7D3	405760	200030	648280
P40926	MDH2	0	888480	108290
P31949	S100A11	250610	0	1295700
Q9NP61	ARFGAP3	621540	0	621090
Q96A19	CCDC102A	316050	427070	356390
Q9BW91	NUDT9	165190	0	1416200
O76080	ZFAND5	0	677410	463320
Q7Z4S6	KIF21A	276340	252030	729470
P55211	CASP9	443260	0	891090
P48444	ARCN1	598580	0	607250
Q14790	CASP8	0	203060	1301900
Q9UNN5	FAF1	321990	111280	888170
P09874	PARP1	164020	630050	208010
P12236	SLC25A6	160160	552590	352070
Q8WWM7	ATXN2L	198450	213540	899310
Q9HD15	SRA1	0	621570	486810
P62829	RPL23	314900	0	1062200
Q9H582	ZNF644	248870	293530	634950
Q12959	DLG1	263170	225660	727570
P39748	FEN1	156400	259650	840610
Q15042	RAB3GAP1	247700	409790	396430
Q96EB1	ELP4	303440	117310	829470
O43290	SART1	277760	279170	576660
O94760	DDAH1	256060	420000	355510
P84077	ARF1	436630	0	799250
Q92574	TSC1	99581	477650	506850
Q969Z3	MTARC2	270300	139680	822530
Q9UNM6	PSMD13	186920	567710	181430
P14735	IDE	292270	202380	659120
P08865	RPSA	259320	585660	0
P62140	PPP1CB	465280	0	705540
Q9BYV9	BACH2	409180	0	800010
P07910	HNRNPC	155680	516370	299780
Q96KP4	CNDP2	257220	278010	544430
Q9H4M9	EHD1	189640	0	1170700
Q6ZWJ1	STXBP4	151710	252040	769420
Q96BY7	ATG2B	205420	156590	834000
Q8NA72	POC5	500960	0	588650
P57737	CORO7	745990	0	137540
A2RUB6	CCDC66	345910	143760	594060
Q8WTW3	COG1	332760	210340	494400
Q6IN85	PPP4R3A	67000	568110	313440
Q9NQE9	HINT3	374900	0	806190
P34932	HSPA4	411240	0	740170
P31948	STIP1	29995	418180	637820
O75131	CPNE3	300620	195730	501080
P30566	ADSL	381670	0	703320
Q92597	NDRG1	331120	0	786990
Q9UHR4	BAIAP2L1	299350	168760	527790
Q9NQR4	NIT2	215260	190840	638800
Q05639	EEF1A2	415250	0	619770
Q9H0A8	COMMD4	301150	0	824910
Q9UMZ2	SYNRG	230140	232200	495310
Q96TA1	NIBAN2	199350	0	971630
Q9Y6Q2	STON1	81752	200870	803990
Q8NFC6	BOD1L1	162370	305410	460570
Q6P3W7	SCYL2	212840	297470	362390
Q8IY81	FTSJ3	352700	0	656920
O95208	EPN2	210040	167660	585000
P11177	PDHB	396420	0	540060
Q8ND56	LSM14A	165150	260520	474780
Q96IJ6	GMPPA	297180	387090	0
Q16204	CCDC6	303400	0	692770
Q9UM54	MYO6	148900	271000	467250
O15144	ARPC2	296800	284860	170980
Q9H089	LSG1	302390	0	679740
O15231	ZNF185	205980	143380	585090
Q92882	OSTF1	347790	0	583740
Q9Y6M1	IGF2BP2	234690	130370	540650
P28161	GSTM2	570850	0	173650
Q86TB9	PATL1	24711	0	1143400
P51580	TPMT	285540	250800	205640
Q16181	SEPTIN7	84655	145720	761010
Q7Z4H7	HAUS6	227130	0	768290
P06730	EIF4E	132990	502220	0
O00299	CLIC1	186310	287410	300450
P30419	NMT1	140610	0	911990
Q9UMY4	SNX12	283730	0	653240
P48730	CSNK1D	277910	0	659880
Q92804	TAF15	127140	248260	460000
Q96HB5	CCDC120	136500	376640	205210
Q07157	TJP1	169600	199960	469010
O95347	SMC2	105270	292650	406240
Q9BRF8	CPPED1	83086	0	974470
Q96EQ0	SGTB	338600	0	504090
O75083	WDR1	241180	287900	147640
Q9H977	WDR54	396640	0	396940
P63162	SNRPN	242320	0	673010
Q9H0C8	ILKAP	81940	173600	639660
Q9UNY4	TTF2	189080	0	762900
P78406	RAE1	0	372910	407170
Q9BVW5	TIPIN	261500	0	606670
Q96P63	SERPINB12	191130	0	722920
P40855	PEX19	293710	0	535550
P13010	XRCC5	209330	109130	484840
P52209	PGD	136990	272710	308960
Q5TBB1	RNASEH2B	206790	0	685000
P98082	DAB2	307980	0	498600
P34897	SHMT2	222790	0	651420
Q13043	STK4	285750	98881	353350
Q9Y2W2	WBP11	137700	142340	529720
P35658	NUP214	152620	90883	586970
Q9NR50	EIF2B3	178730	0	700950
Q9NUJ1	ABHD10	0	364360	348640
Q2VIR3	EIF2S3B	0	325160	410760
O60749	SNX2	224830	0	599120
Q13428	TCOF1	140520	263000	262520
Q9BUZ4	TRAF4	135370	222610	346410
O00186	STXBP3	97821	258830	343160
Q7Z3B4	NUP54	273820	0	500460
Q9HCJ3	RAVER2	241540	151300	270760
Q15208	STK38	273630	122080	265110
Q92615	LARP4B	215290	228960	164410
Q9UNH6	SNX7	157630	0	691090
P43243	MATR3	104100	283000	254120
Q68EM7	ARHGAP17	80910	0	811100
Q9BUK6	MSTO1	195860	161320	297350
Q8WXF1	PSPC1	123000	265470	231340
Q8N1G2	CMTR1	38877	328930	261070
Q06546	GABPA	0	173270	618100
Q6NUQ1	RINT1	155530	153300	362790
Q6L8Q7	PDE12	45186	0	844870
P12270	TPR	197120	108670	368320
P49915	GMPS	273450	0	423900
Q05682	CALD1	111940	161780	412740
P61026	RAB10	102210	0	711950
Q9Y277	VDAC3	271950	133700	150370
Q6P1X5	TAF2	220740	0	472000
Q96JQ2	CLMN	101080	161370	381780
Q5TAQ9	DCAF8	94560	188560	340830
P98170	XIAP	125930	339380	0
Q96EK7	FAM120B	250760	0	395020
Q15051	IQCB1	205080	0	476120
Q9NTJ3	SMC4	197310	80988	335890
Q13546	RIPK1	0	252470	374020
P49321	NASP	0	410120	61410
Q13547	HDAC1	288790	0	293470
Q14320	FAM50A	245930	0	362700
Q7Z406	MYH14	139040	190560	200030
P49643	PRIM2	301490	0	257710
P27694	RPA1	0	247010	332970
Q9Y6A5	TACC3	137580	0	538170
Q9Y6Y8	SEC23IP	112090	0	579900
Q9H0W8	SMG9	305350	0	226050
Q15052	ARHGEF6	204090	0	397890
P55265	ADAR	178640	0	443530
P05423	POLR3D	197430	0	405550
P52292	KPNA2	122620	0	536380
Q12906	ILF3	0	260510	273830
Q8IZH2	XRN1	60973	72248	510830
Q5VWJ9	SNX30	37189	0	680630
Q9UHR5	SAP30BP	250130	0	294960
Q9H2F5	EPC1	0	357670	74655
Q00013	MPP1	127570	0	495230
Q9BPX3	NCAPG	153530	0	443340
Q8NFW1	COL22A1	94821	213410	150700
O14879	IFIT3	147840	0	436360
Q86UE4	MTDH	140560	0	448990
Q9H3U1	UNC45A	91190	194650	178040
Q9BV44	THUMPD3	171500	0	391760
Q9H4A4	RNPEP	187770	0	362280
Q9NW82	WDR70	110310	0	496040
Q15813	TBCE	131670	0	456280
P04040	CAT	137680	111030	238560
Q13257	MAD2L1	227190	0	277920
Q9NZI8	IGF2BP1	106220	0	488710
Q9NQA3	WASH6P	0	256440	195010
Q5T0N5	FNBP1L	151780	0	390740
Q96TC7	RMDN3	47083	0	576460
Q14872	MTF1	221980	0	258030
Q96JH7	VCPIP1	77394	70177	387300
P00966	ASS1	157180	0	358850
Q86XL3	ANKLE2	95852	88901	303830
Q9BYT3	STK33	238400	0	209690
Q9UPP1	PHF8	105280	193470	83492
Q14676	MDC1	88155	35035	400620
O75808	CAPN15	62798	163730	198470
Q13586	STIM1	133390	0	370990
A6NKT7	RGPD3	95800	152070	147000
Q8NG31	KNL1	82105	155380	165410
Q8NCE0	TSEN2	96320	161080	121960
Q08211	DHX9	39665	151970	239770
Q92791	P3H4	218320	0	194700
Q9C0C2	TNKS1BP1	31980	258740	49205
O15143	ARPC1B	89305	0	420760
O14617	AP3D1	78335	124830	207820
Q8WU90	ZC3H15	0	141040	316980
Q9P2J5	LARS1	53261	84334	324430
Q6ZSZ5	ARHGEF18	35136	115350	299650
P49642	PRIM1	78600	62014	319400
Q13315	ATM	244350	14767	96736
P46736	BRCC3	158050	0	279400
Q08752	PPID	224720	0	158410
P23470	PTPRG	39777	0	489340
O15357	INPPL1	0	108390	360520
Q9Y2U8	LEMD3	53041	202440	89245
Q9UPY3	DICER1	102270	0	349150
Q9H201	EPN3	117660	0	316590
Q96KG9	SCYL1	94128	0	358960
P26196	DDX6	153610	0	248800
Q99567	NUP88	62527	223510	0
Q8WUH2	TGFBRAP1	92535	0	354720
O15085	ARHGEF11	74531	0	384670
P20020	ATP2B1	80404	200030	0
Q9H773	DCTPP1	0	140780	251100
P11216	PYGB	44307	80467	281400
P11766	ADH5	0	142240	243000
O43303	CCP110	99518	0	325270
O75874	IDH1	93270	0	327730
P61201	COPS2	0	126230	262660
Q8WUA2	PPIL4	147160	0	219290
Q5UIP0	RIF1	103770	71388	164350
Q8IZP0	ABI1	0	136220	229100
Q92747	ARPC1A	126380	0	252110
Q0VDF9	HSPA14	129930	0	241220
Q96GD4	AURKB	117850	0	260480
Q92540	SMG7	71363	96303	161360
Q9H3S7	PTPN23	66486	107150	142630
O15169	AXIN1	117240	0	240330
Q16555	DPYSL2	114240	0	243470
Q14692	BMS1	80687	0	298460
P46013	MKI67	99274	92965	84177
Q70EL1	USP54	78215	85666	132290
O75449	KATNA1	133330	0	184920
Q9NTZ6	RBM12	133340	0	184550
Q86UW6	N4BP2	0	177020	71486
Q14258	TRIM25	81928	0	249670
Q70EK8	USP53	159630	0	101200
Q96HR8	NAF1	133020	0	144900
Q8WU68	U2AF1L4	96378	0	203970
O43242	PSMD3	39611	135710	54957
Q13835	PKP1	129400	0	131750
Q9P1Q0	VPS54	80787	0	218080
Q06210	GFPT1	0	128440	120720
Q8N3F8	MICALL1	0	103980	145600
Q86YT6	MIB1	63590	0	221210
A8CG34	POM121C	144670	0	73335
Q13049	TRIM32	88369	0	169060
O14972	VPS26C	88154	0	154900
Q7Z478	DHX29	0	100410	120110
O15027	SEC16A	0	65408	178820
Q7Z460	CLASP1	22109	114330	38108
O15550	KDM6A	10891	59828	155790
P22087	FBL	105610	0	93979
O95163	ELP1	64033	0	168140
Q9UBB4	ATXN10	83619	0	122500
Q9UDY2	TJP2	40521	105420	0
Q9UQ35	SRRM2	39876	101360	0
Q5TCX8	MAP3K21	84456	0	103550
O75369	FLNB	38560	57004	78183
Q14204	DYNC1H1	10759	0	232770
Q9C0I1	MTMR12	74337	0	115550
Q92990	GLMN	68838	0	119410
Q4KMP7	TBC1D10B	63099	0	126570
P53396	ACLY	86027	0	85003
Q5TAX3	TUT4	42965	0	162220
Q9NRG9	AAAS	60303	0	121620
P63010	AP2B1	0	69558	86041
Q9UKV3	ACIN1	53886	0	97225
Q14980	NUMA1	0	43927	107900
Q9BVV6	KIAA0586	0	53752	82332
P40818	USP8	51816	0	85409
O95644	NFATC1	44147	0	89029
Q9C0B7	TANGO6	42355	0	84167
Q86Y13	DZIP3	0	44311	69080
Q9NVI7	ATAD3A	34259	0	82618
P11532	DMD	0	43585	62831
O14827	RASGRF2	44581	0	56067
Q9H270	VPS11	41046	0	41610
Q14C86	GAPVD1	29926	0	59491
Q01082	SPTBN1	0	24138	25666

## Sheet: Ph-H143F
Major Protein IDs	Gene Names	iBAQ H143F-1	iBAQ H143F-2	iBAQ H143F-3
Q99879	H2BC14	1054400000	1777100000	436120000
P15531	NME1	1263200000	1985500000	124530000
P22061	PCMT1	766150000	1078100000	440840000
P62987	UBA52	792430000	1060300000	200090000
Q13907	IDI1	264630000	405720000	384800000
P23528	CFL1	490100000	803560000	198870000
Q9H910	JPT2	393700000	572870000	171600000
Q9UK76	JPT1	342090000	261830000	153960000
O00571	DDX3X	367580000	531230000	79815000
O76021	RSL1D1	447470000	625720000	19647000
O75175	CNOT3	506910000	541810000	0
O00151	PDLIM1	205100000	244980000	157890000
Q13765	NACA	418890000	611680000	1405100
Q14247	CTTN	321170000	422370000	70751000
Q13501	SQSTM1	301200000	599900000	30234000
P0DMV9	HSPA1B	203060000	298620000	76501000
P37802	TAGLN2	152120000	277880000	52932000
Q15366	PCBP2	138760000	162060000	28824000
Q9Y6C2	EMILIN1	148640000	205610000	3923200
Q9H098	FAM107B	174730000	179080000	0
Q9NT62	ATG3	111480000	123230000	27079000
Q9UKK9	NUDT5	70191000	136260000	21111000
Q9P217	ZSWIM5	106060000	154090000	4464100
P27816	MAP4	83546000	106920000	14386000
Q9NVZ3	NECAP2	82043000	66525000	22698000
P62805	H4C1	12122000	62593000	40980000
Q9Y2Z0	SUGT1	54868000	96636000	20048000
Q96G28	CFAP36	79044000	122560000	2802700
Q4VCS5	AMOT	60615000	110360000	10629000
Q8N0X7	SPART	74628000	104890000	7234100
P50990	CCT8	68866000	115810000	4548100
P46109	CRKL	57049000	97488000	7549200
Q9UNZ2	NSFL1C	54326000	93477000	8899800
P53990	IST1	50109000	62204000	15360000
Q9NVP2	ASF1B	4901800	45552000	32144000
Q13492	PICALM	55150000	87148000	7216100
Q9NR12	PDLIM7	62666000	92308000	3485600
Q7Z434	MAVS	40360000	82100000	9916700
Q96GX2	ATXN7L3B	1052300	33267000	32074000
P63241	EIF5A	4924300	11370000	33502000
Q9UEY8	ADD3	41153000	50665000	4910500
Q96F86	EDC3	28594000	55289000	4499000
Q9UNF1	MAGED2	20299000	18461000	14931000
P61011	SRP54	26182000	32528000	8177000
Q13642	FHL1	5480300	32912000	13613000
O43353	RIPK2	22807000	63907000	1183300
Q5VTE0	EEF1A1P5	20164000	38289000	7382100
Q8NEN0	ARMC2	48560000	25509000	0
Q16778	H2BC21	19024000	41630000	4558800
P55209	NAP1L1	15389000	19091000	8423200
P41240	CSK	18247000	35015000	3872200
Q99878	H2AC14	8213100	3144600	13119000
Q9UHV9	PFDN2	22583000	31996000	2007900
P06493	CDK1	19882000	25723000	3770500
Q9P2B4	CTTNBP2NL	10345000	12597000	9206800
Q06830	PRDX1	4790400	17733000	9850700
Q15417	CNN3	13788000	32704000	3597600
P62877	RBX1	11447000	16015000	7385000
Q68D86	CCDC102B	18267000	40438000	0
Q15942	ZYX	14793000	15149000	6174100
Q5H9R7	PPP6R3	17903000	29314000	2044100
P23588	EIF4B	13886000	23848000	4355000
Q9UKY7	CDV3	12569000	18797000	5431700
P06733	ENO1	12053000	22488000	4453600
Q96SK2	TMEM209	8681700	34229000	2987800
P54252	ATXN3	13304000	37679000	662860
P50402	EMD	6571100	2573400	10174000
O60504	SORBS3	16514000	24375000	2119600
Q8N680	ZBTB2	14171000	20451000	3086800
P25398	RPS12	18342000	23455000	526300
Q53GG5	PDLIM3	13743000	18245000	2781400
P17066	HSPA6	4273600	4884000	7742800
Q6P1N0	CC2D1A	12538000	23045000	906580
Q9NS69	TOMM22	0	1541100	9248600
Q9NX40	OCIAD1	18335000	11284000	752840
P60981	DSTN	5178600	14416000	4184400
P0DP25	CALM3	4746200	7175400	5419300
Q9UKX7	NUP50	13191000	14247000	1054900
Q9NQ92	COPRS	4603900	1660300	6431900
P61081	UBE2M	5657500	6133500	5126300
O43399	TPD52L2	6723000	0	5968600
Q15365	PCBP1	16362000	7875900	1232800
P22626	HNRNPA2B1	7171900	15384000	2439500
Q6EEV6	SUMO4	11839000	12478000	1509200
Q96C19	EFHD2	8863500	2818500	4453300
P42566	EPS15	8042700	20499000	541600
Q8NFH5	NUP35	6047100	8943300	3397800
O75190	DNAJB6	1120400	8348400	4788200
Q32MZ4	LRRFIP1	10631000	4083400	2678400
Q969E8	TSR2	1851100	932500	5784200
O43815	STRN	7691000	12115000	1374300
O43809	NUDT21	3821600	2928600	4270400
P18621	RPL17	12972000	8785800	0
Q8N5I9	NOPCHAP1	366130	387930	5689900
Q9Y266	NUDC	4872600	12410000	1694600
O94842	TOX4	4308000	5671800	2910500
Q9Y5X1	SNX9	4332300	8425800	2269200
Q9UBS9	SUCO	9783500	10622000	28742
Q04760	GLO1	7878600	11237000	214860
P18669	PGAM1	2233400	4126000	3494200
P24534	EEF1B2	6241700	9686000	925780
Q15056	EIF4H	3741300	12689000	972320
Q15233	NONO	4670100	5227200	2212500
Q5TDH0	DDI2	2989500	11594000	1340200
O75534	CSDE1	7181100	3338000	1720600
Q99439	CNN2	8023000	4174200	1244800
Q9UPN7	PPP6R1	4834100	6027900	1751300
Q92783	STAM	4305900	9473100	1000100
P07355	ANXA2	4102100	8846200	1095800
Q8WZA0	LZIC	0	2976700	3563500
Q15750	TAB1	1144700	7470100	2220900
Q14847	LASP1	2236800	1321700	3087400
Q9UBC2	EPS15L1	3798500	6074900	1584900
Q9BTX1	NDC1	8771500	2787500	622000
Q99832	CCT7	1424700	3003100	2840800
Q86VP1	TAX1BP1	6450500	8574100	50056
Q8IVM0	CCDC50	848280	1535200	3262700
P61758	VBP1	5581800	9744100	0
P78318	IGBP1	1569000	10055000	1159900
P52948	NUP98	4336100	8497800	456650
P12277	CKB	4882400	4796200	1044300
Q96CT7	CCDC124	1230900	1846700	2811000
Q9NQC3	RTN4	4002400	9155600	372080
Q53EZ4	CEP55	544170	683530	3188400
P52943	CRIP2	6076400	6912800	0
Q5F1R6	DNAJC21	6958000	5222600	0
P61923	COPZ1	4833500	8316800	0
Q8NHG8	ZNRF2	5172400	7118400	136060
P14618	PKM	3282000	4700200	1140900
P49368	CCT3	2242100	5169700	1363500
Q92572	AP3S1	4783300	626170	1513000
P55010	EIF5	3557000	8501700	206690
Q2NKX8	ERCC6L	4756000	4667700	624880
P60842	EIF4A1	2463300	6555100	901930
P51116	FXR2	6469300	4724600	0
Q9BQE3	TUBA1C	2131400	4785200	1354700
Q6P4I2	WDR73	509100	0	2787900
Q9Y4P8	WIPI2	3016400	2374800	1358400
O95721	SNAP29	1520900	5137700	1222900
Q14677	CLINT1	727910	5107000	1443200
O94888	UBXN7	1882500	6076900	811880
Q9NYY8	FASTKD2	786870	3011600	1795400
Q14157	UBAP2L	3006100	2161000	1269200
O43768	ENSA	361080	11581000	0
Q9H444	CHMP4B	2138700	5613500	675660
Q92890	UFD1	4017400	3624900	478010
Q9Y3F4	STRAP	1401300	6396000	564850
Q9HCN4	GPN1	2651100	3124600	862830
P61978	HNRNPK	2675300	2751300	913440
Q96J01	THOC3	2798800	1688100	1043600
Q13315	ATM	4430300	3672600	85758
O00487	PSMD14	5495600	1605100	154560
Q9NPI6	DCP1A	1294800	8008600	112130
Q9NZ09	UBAP1	2114900	3059900	876770
Q9Y450	HBS1L	4389600	2801700	210810
Q86V48	LUZP1	1367200	3599100	956480
P49959	MRE11	1353100	6179700	340570
Q9Y281	CFL2	2985900	2887200	491630
O75821	EIF3G	833270	921870	1563300
Q92667	AKAP1	1993200	4665700	400060
Q16864	ATP6V1F	0	7152300	394810
O00193	SMAP	4087200	2786200	0
P60709	ACTB	0	601160	1744900
Q06787	FMR1	3807100	3071100	0
Q9NS91	RAD18	1808700	5396200	91536
Q6FI81	CIAPIN1	2578300	3731000	201840
P31350	RRM2	3241400	3570600	0
P45974	USP5	3198900	2847400	156280
Q96H55	MYO19	2054800	5002200	46439
Q9BV38	WDR18	638490	666110	1403800
O15371	EIF3D	765420	4037000	647470
Q99426	TBCB	2714100	4135800	0
Q9H425	C1orf198	2465800	2026400	490090
Q8NC51	SERBP1	2577000	3645800	0
Q13561	DCTN2	0	878940	1396500
P26641	EEF1G	0	6470500	201650
Q9UK61	TASOR	1738300	4301400	95014
P23246	SFPQ	2038400	2782000	315890
P54727	RAD23B	1848300	1837200	520640
Q9H2H9	SLC38A1	753130	689820	1076600
Q8IWX8	CHERP	2516600	2969900	0
Q99623	PHB2	0	805260	1251800
P62304	SNRPE	3306400	0	315440
P30041	PRDX6	786700	4836200	0
O00221	NFKBIE	538860	474550	966750
Q14145	KEAP1	2455100	2157900	0
O95801	TTC4	900780	1962900	522950
P52594	AGFG1	2747800	1578700	0
Q3MHD2	LSM12	1619600	0	625930
Q8IWB9	TEX2	153880	120920	1017800
Q6ZSR9		1698800	2586100	0
Q8N6T3	ARFGAP1	705580	3177300	137420
Q06323	PSME1	848540	692650	610670
P49454	CENPF	0	4354300	95135
Q93045	STMN2	384460	4187100	0
P54578	USP14	0	3263500	299690
P46937	YAP1	0	1349800	696500
P78344	EIF4G2	1593300	1830100	61177
Q9NYJ8	TAB2	703330	257570	669230
Q9NZD8	SPG21	0	1184400	685630
Q9UQB8	BAIAP2	290530	3951800	0
O14717	TRDMT1	0	989700	709730
O00213	APBB1	814360	3069000	0
P42167	TMPO	2599300	401630	0
Q9NUL3	STAU2	896660	2077700	174160
Q5T6F2	UBAP2	357870	2090900	326940
Q13148	TARDBP	778580	0	638140
P13639	EEF2	666250	2834400	66512
P21333	FLNA	947630	1369200	241080
Q9P0W8	SPATA7	674340	2806000	0
Q8TEU7	RAPGEF6	964760	983590	282310
P63151	PPP2R2A	1128900	893110	237470
Q7Z3D4	LYSMD3	0	2921000	150970
P11142	HSPA8	659810	1172600	306330
Q9BZV1	UBXN6	836320	2333200	0
Q92995	USP13	1507700	1310900	0
P15311	EZR	1608100	707290	93177
Q99733	NAP1L4	264250	820320	476850
Q8NEZ2	VPS37A	1049300	1812600	0
Q92905	COPS5	541560	893820	351960
O43639	NCK2	707970	1397800	190130
Q09666	AHNAK	914610	1070800	191310
Q9UBQ7	GRHPR	0	1856000	305080
P48643	CCT5	0	872380	510720
P49023	PXN	222480	139650	575270
P34931	HSPA1L	805600	1917000	0
Q9UPU7	TBC1D2B	2024900	77434	0
P55072	VCP	443560	1034200	273750
Q14596	NBR1	350320	2459700	0
O00273	DFFA	761600	821150	215640
P16403	H1-2	0	896490	434500
O14639	ABLIM1	616480	1972600	0
O75113	N4BP1	623850	1939100	0
Q9UGP4	LIMD1	77584	776130	410720
P19338	NCL	1214500	659730	70707
P08670	VIM	762350	1612000	0
Q5SW79	CEP170	1042800	643200	110930
O43175	PHGDH	783150	1529200	0
Q8IX90	SKA3	810010	1196900	0
Q8TA86	RP9	707100	830210	109120
Q9Y5A9	YTHDF2	0	1449900	199090
P51114	FXR1	862840	1088300	0
Q86UK7	ZNF598	623050	954510	97196
Q6P2E9	EDC4	637310	1070100	65086
P36873	PPP1CC	742760	1104500	0
Q8WU79	SMAP2	0	537950	346010
Q9BRP1	PDCD2L	0	673780	315710
P55196	AFDN	515200	1189700	38558
Q9NYL9	TMOD3	580160	1253600	0
Q99460	PSMD1	1268700	116830	0
Q13033	STRN3	410050	535410	177570
Q8IW35	CEP97	0	669130	259810
Q96A73	KIAA1191	509090	1115300	0
Q04323	UBXN1	745580	740410	0
P68543	UBXN2A	487180	1116900	0
P08243	ASNS	339730	863490	93606
Q8WX93	PALLD	506020	1015300	0
Q8IYI6	EXOC8	458690	460340	129750
Q9BX66	SORBS1	464600	228800	164330
O14545	TRAFD1	53097	102250	313400
Q9UNA4	POLI	342300	743880	74042
P10636	MAPT	488870	843280	0
Q9H9Q2	COPS7B	621370	625560	0
Q9NRX4	PHPT1	624050	608170	0
Q9NUA8	ZBTB40	628070	588930	0
P00338	LDHA	0	349120	246160
P21399	ACO1	302230	530600	107630
Q9Y230	RUVBL2	446390	446340	76517
Q15029	EFTUD2	0	1244700	45609
Q96HR8	NAF1	445500	740640	0
Q9UNS2	COPS3	419800	742230	0
P62195	PSMC5	146180	318020	171640
Q12788	TBL3	97675	0	238540
P37198	NUP62	353100	724630	0
Q7Z2W4	ZC3HAV1	581680	47934	63479
P48634	PRRC2A	203190	894250	0
P52272	HNRNPM	0	654820	114650
Q9H9C1	VIPAS39	0	255480	190380
O14654	IRS4	0	83984	220970
P49674	CSNK1E	405770	480500	0
Q7RTV0	PHF5A	366250	430770	0
P62166	NCS1	319400	452430	0
Q92598	HSPH1	0	424940	105090
P46821	MAP1B	149430	345180	72954
Q9Y263	PLAA	240510	551110	0
O60784	TOM1	322840	387820	0
P26599	PTBP1	157640	601390	0
O43426	SYNJ1	263040	287010	29454
Q9NSY1	BMP2K	208450	0	95310
O14617	AP3D1	81310	633180	0
Q9UHP3	USP25	287750	277530	0
Q8N122	RPTOR	212840	257240	27475
Q9UPQ9	TNRC6B	114080	529890	0
Q9UGI8	TES	278450	280460	0
Q05932	FPGS	0	290730	81793
Q5XPI4	RNF123	134210	291390	35984
Q9GZT9	EGLN1	150040	435260	0
Q8IWZ3	ANKHD1	46120	52114	110930
Q8IZE3	SCYL3	227880	298240	0
O75694	NUP155	297020	0	38889
Q7Z417	NUFIP2	254970	224930	0
P49588	AARS1	297160	161040	0
Q5JSH3	WDR44	185590	0	66344
P43243	MATR3	140320	355010	0
Q96QC0	PPP1R10	182660	0	62015
O43491	EPB41L2	47286	468360	0
O95613	PCNT	158530	170540	19900
Q00341	HDLBP	0	101030	74841
Q16643	DBN1	131380	233350	0
O15037	KHNYN	75464	270880	0
Q12965	MYO1E	102470	230540	0
P16333	NCK1	126440	191440	0
Q2M2I8	AAK1	133750	168550	0
P13797	PLS3	189620	83920	0
O00443	PIK3C2A	33940	0	63081
P42694	HELZ	71838	67990	0
P51659	HSD17B4	43381	78800	0

## Sheet: Ph-NME1 vs Ph-H143F
Gene	logFC(NME1/H143F)	pvalue
Bibi-N	6.64386	0.00597571
CCDC66	6.64386	0.00674058
VPS37C	6.64386	0.0169091
STXBP3	6.64386	0.00871793
PSMD12	6.64386	0.000460591
PSMD9	6.64386	0.00916201
DFFA	6.64386	0.0032407
CLIC1	6.64386	0.00241833
DNM1L	6.64386	0.0626762
SDCBP	6.64386	0.0581427
PPP6C	6.64386	0.00138402
UBE2C	6.64386	0.0166979
GOSR2	6.64386	0.114049
RIOK3	6.64386	0.0584657
NHERF1	6.64386	0.043086
RASGRF2	6.64386	0.0647383
IFIT3	6.64386	0.0688378
TAX1BP3	6.64386	0.0220165
HGS	6.64386	0.00812402
VPS26C	6.64386	0.0581332
HNRNPDL	6.64386	0.00540578
ARPC1B	6.64386	0.0936203
ARPC2	6.64386	0.0133758
ARPC3	6.64386	0.131245
AXIN1	6.64386	0.0587167
PFDN6	6.64386	0.0638941
NKRF	6.64386	0.00641383
ZNF185	6.64386	0.00632793
INPPL1	6.64386	0.0744561
ARPC5	6.64386	0.0332687
KDM6A	6.64386	0.0379633
CCP110	6.64386	0.0734687
TXNL1	6.64386	0.00437637
PPIH	6.64386	4.0552e-05
SGTA	6.64386	0.0580919
ENSA	6.64386	0.0017472
SNX3	6.64386	0.00335213
CTNND1	6.64386	0.00234933
WDR1	6.64386	0.0157322
CPNE3	6.64386	0.000630313
PEX14	6.64386	0.000890138
KATNA1	6.64386	0.0617557
TOM1L1	6.64386	0.0134575
CAPN15	6.64386	0.00921823
POP7	6.64386	0.0583077
EIF3J	6.64386	0.00262304
IDH1	6.64386	0.077099
ATP5PD	6.64386	0.00112172
RSL1D1	6.64386	0.0334658
ZFAND5	6.64386	0.0955212
DDAH1	6.64386	0.00616325
UBXN7	6.64386	7.49518e-06
ZWINT	6.64386	0.0122889
PCNT	6.64386	0.00762338
YEATS4	6.64386	0.00135991
CNOT4	6.64386	0.000981011
STAMBP	6.64386	0.0471844
NFATC1	6.64386	0.0585436
BAG3	6.64386	0.0035543
CRYZL1	6.64386	0.00125581
PTTG1	6.64386	0.023901
B3GALT4	6.64386	0.000620547
CYB5A	6.64386	0.136435
DHFR	6.64386	0.00366895
GSR	6.64386	0.0583303
HPRT1	6.64386	0.0131213
CA2	6.64386	7.59621e-05
ASS1	6.64386	0.0604988
CAT	6.64386	4.85278e-05
RPLP1	6.64386	0.137044
RPLP2	6.64386	0.0118625
POLR3D	6.64386	0.0587404
EIF4E	6.64386	0.115604
NEFM	6.64386	0.00391175
UMPS	6.64386	0.00697835
PYGB	6.64386	0.0226195
G6PD	6.64386	0.00648578
DMD	6.64386	0.0607437
ADH5	6.64386	0.0582634
PCNA	6.64386	0.00149269
TPR	6.64386	0.0025488
CKMT1A	6.64386	0.0591729
TPT1	6.64386	0.00679603
ETFA	6.64386	0.0267653
IDE	6.64386	0.00173164
COX6B1	6.64386	3.59078e-05
BRAF	6.64386	0.000112736
GSPT1	6.64386	0.0132355
CBR1	6.64386	0.00190747
STMN1	6.64386	0.00102511
PSMC3	6.64386	0.00109515
PTPN1	6.64386	0.0222031
ATP2B1	6.64386	0.0913377
BTF3	6.64386	0.130283
GSTM3	6.64386	0.0073868
NME2	6.64386	0.00171697
PTPRG	6.64386	0.143248
AHCY	6.64386	0.0631477
DNAJB1	6.64386	0.000202278
PSMA4	6.64386	0.00253012
TARS1	6.64386	1.10015e-05
GSTM2	6.64386	0.13857
SHC1	6.64386	0.00292644
COL4A5	6.64386	0.000202642
TKT	6.64386	0.00230211
RBMS1	6.64386	0.00280394
EEF1D	6.64386	0.113845
PRDX5	6.64386	0.108716
DDT	6.64386	0.000172754
NMT1	6.64386	0.112306
ADSL	6.64386	0.0580621
POLR2B	6.64386	0.0151412
MAT2A	6.64386	0.0173741
CPS1	6.64386	0.00681945
DNAJA1	6.64386	0.0663804
STIP1	6.64386	0.0450942
S100A11	6.64386	0.0991158
INPP5B	6.64386	0.0003067
CKS2	6.64386	0.00118929
TTK	6.64386	0.00956271
SHMT2	6.64386	0.0684432
HSPA1L	6.64386	0.0685176
HSPA4	6.64386	0.0580692
PFN2	6.64386	0.0224171
SPRR1A	6.64386	0.0506966
CBS	6.64386	0.000205131
COPB2	6.64386	1.77815e-05
SNCA	6.64386	0.0078682
ATP6V1A	6.64386	0.00987428
STAT3	6.64386	0.0181144
USP8	6.64386	0.0585818
PEX19	6.64386	0.0580584
MDH2	6.64386	0.166184
CETN2	6.64386	0.000532541
EIF1	6.64386	0.0661512
CASP3	6.64386	0.0319572
PSMC4	6.64386	0.00162417
RANGAP1	6.64386	0.00198772
BRCC3	6.64386	0.0581117
CSNK1D	6.64386	0.0614168
PXN	6.64386	1.69055e-06
ALDH9A1	6.64386	0.00125773
SRP9	6.64386	0.063078
PRIM1	6.64386	0.0202697
PRIM2	6.64386	0.08277
GDI2	6.64386	0.0251749
EMD	6.64386	0.014776
PDLIM4	6.64386	0.000197396
ST13	6.64386	0.137541
PEX5	6.64386	0.00500929
HLCS	6.64386	0.0833628
CCT8	6.64386	0.0268048
TPMT	6.64386	0.00745035
IRAK1	6.64386	0.0360391
GTF2A1	6.64386	0.0408723
GTF2A2	6.64386	0.0836001
CAPZA1	6.64386	0.0177857
ARFIP2	6.64386	0.00456576
ARFIP1	6.64386	0.000167089
SUCLG1	6.64386	0.000490244
RAD23A	6.64386	0.00234606
AK2	6.64386	0.000562773
EIF5	6.64386	0.000293262
DRG2	6.64386	9.67537e-06
CASP9	6.64386	0.0585132
ARPP19	6.64386	0.0663653
MTPN	6.64386	0.0443459
TPI1	6.64386	0.0851974
GABARAPL2	6.64386	0.0112166
MYL6	6.64386	0.000903266
RAB5B	6.64386	0.163865
ACTR2	6.64386	0.0195608
COPS2	6.64386	0.058933
RPL27	6.64386	0.10292
HSPE1	6.64386	0.00299349
SUMO2	6.64386	0.0582676
UFM1	6.64386	0.00880603
PPP1CB	6.64386	0.0597663
PSMC5	6.64386	9.61959e-05
UBE2H	6.64386	0.00128532
RPS13	6.64386	0.00231406
SNRPE	6.64386	0.0234356
SNRPF	6.64386	0.000147505
RAB11A	6.64386	0.00204995
UBA52	6.64386	4.84521e-05
AP2B1	6.64386	0.0652242
SKP1	6.64386	0.00537436
CCT2	6.64386	0.0603755
RAE1	6.64386	0.0702268
SRSF3	6.64386	0.0220342
DAB2	6.64386	0.0587804
XIAP	6.64386	0.096055
RBM3	6.64386	0.106972
CYCS	6.64386	0.00042431
MPP1	6.64386	0.0824602
SORD	6.64386	0.0997128
OCRL	6.64386	0.0729225
UBE3A	6.64386	0.0573313
PTPN12	6.64386	0.0115531
CALD1	6.64386	0.00363742
FPGS	6.64386	0.000125232
PTPN11	6.64386	0.0147455
GABPA	6.64386	0.0780294
TJP1	6.64386	0.000614843
PPP3CA	6.64386	0.00690997
CRYZ	6.64386	0.00131066
PPID	6.64386	0.093897
HSPA14	6.64386	0.0580713
DLG1	6.64386	0.00246054
MYO1E	6.64386	3.22659e-07
STK4	6.64386	0.0117389
TRIM32	6.64386	0.0581644
STX5	6.64386	7.49956e-05
CBLB	6.64386	0.00873357
MAD2L1	6.64386	0.0657232
EIF3I	6.64386	0.0036834
PDCL	6.64386	0.0968409
UBE2V1	6.64386	0.000778186
GAB1	6.64386	0.0391683
EIF4EBP1	6.64386	0.0572694
RIPK1	6.64386	0.0601608
STIM1	6.64386	0.0664486
SNX1	6.64386	0.000134189
FHL1	6.64386	0.000106943
FHL3	6.64386	0.00659526
PKP1	6.64386	0.0736
CKAP5	6.64386	0.0600749
CIRBP	6.64386	0.061732
DSG2	6.64386	0.0605936
TFDP1	6.64386	0.0126152
TRIM25	6.64386	0.0702212
GAMT	6.64386	0.0833524
CLINT1	6.64386	3.37987e-05
BMS1	6.64386	0.0798167
CASP8	6.64386	0.111804
MTF1	6.64386	0.0676897
SEPTIN2	6.64386	0.00105439
RAB3GAP1	6.64386	0.00402742
IQCB1	6.64386	0.0608737
ARHGEF6	6.64386	0.0582687
PLCL1	6.64386	0.0748309
PPA1	6.64386	4.85962e-07
STK38	6.64386	0.00942172
ELOB	6.64386	0.0582979
RHEB	6.64386	0.000779181
MTFR1	6.64386	0.000423985
PUM3	6.64386	0.0581148
TSN	6.64386	0.0001853
TBCE	6.64386	0.0763833
NEDD8	6.64386	0.0914035
SEPTIN7	6.64386	0.0511326
CCDC6	6.64386	0.0605017
CSRP2	6.64386	6.44213e-05
DPYSL2	6.64386	0.0592328
RBBP7	6.64386	2.80271e-06
MEA1	6.64386	0.00861379
H2BC21	6.64386	0.00121944
ATP6V1F	6.64386	0.116803
ERCC6L	6.64386	0.000619467
EIF2S3B	6.64386	0.0644934
ALKBH6	6.64386	0.00107861
TBC1D10B	6.64386	0.0584926
HS1BP3	6.64386	0.000358488
DNAJC21	6.64386	0.0785382
WDR44	6.64386	7.31554e-05
CEP170	6.64386	5.18896e-05
FNBP1L	6.64386	0.0637338
DCAF8	6.64386	0.00359564
TUT4	6.64386	0.0809297
MAP3K21	6.64386	0.06564
NT5DC1	6.64386	4.58819e-05
TMCO4	6.64386	0.0664257
CDKAL1	6.64386	0.155762
YOD1	6.64386	0.0767427
SNX30	6.64386	0.156594
LYPLAL1	6.64386	0.0815645
CCDC102B	6.64386	0.0656858
ARHGAP17	6.64386	0.134622
SUMO4	6.64386	0.00743637
ZFAND6	6.64386	0.0704048
PTRHD1	6.64386	0.066063
TWF2	6.64386	0.017133
DESI1	6.64386	1.62135e-05
DENND5A	6.64386	0.00843713
PDE12	6.64386	0.157197
RINT1	6.64386	0.000168563
RPL13AP3	6.64386	0.0868391
SLC30A6	6.64386	0.00658881
FAM117B	6.64386	1.75887e-05
TAF2	6.64386	0.0592833
SCYL2	6.64386	0.000764566
PDXDC1	6.64386	0.0370992
FIGNL1	6.64386	0.0360242
KYAT3	6.64386	0.000517575
ARHGEF18	6.64386	0.0247035
STXBP4	6.64386	0.0125334
USP30	6.64386	0.0381681
USP53	6.64386	0.100173
USP54	6.64386	1.54756e-05
LARP4	6.64386	0.0470793
RRAGA	6.64386	0.00221967
NUP54	6.64386	0.0580583
MYH14	6.64386	0.0017059
CLASP1	6.64386	0.0825214
DHX29	6.64386	0.0664592
TRMT11	6.64386	0.00455482
HDDC2	6.64386	0.000215102
HAUS6	6.64386	0.0751589
KIF21A	6.64386	0.00125138
CFAP91	6.64386	0.0587706
YTHDF3	6.64386	0.00199949
PATL1	6.64386	0.174501
N4BP2	6.64386	0.125206
COMMD2	6.64386	0.000537965
ANKLE2	6.64386	0.00458611
GATAD2A	6.64386	0.000325759
MIB1	6.64386	0.0765809
TRAPPC5	6.64386	0.0606308
KIAA0825	6.64386	0.177413
MAP7D3	6.64386	0.00335229
ZC3H7A	6.64386	0.00766628
SIRT2	6.64386	2.75035e-05
GSPT2	6.64386	0.0592923
KATNAL2	6.64386	0.0148003
PHACTR4	6.64386	0.00906541
ABI1	6.64386	0.0583753
NUP93	6.64386	0.0268853
CMTR1	6.64386	0.0574169
H2BC26	6.64386	0.0738708
MINDY1	6.64386	0.00931237
CISD2	6.64386	0.0967438
METTL13	6.64386	0.173978
RLIG1	6.64386	0.00817682
AFG2A	6.64386	0.00505425
SPC24	6.64386	0.0722082
TSEN2	6.64386	0.00881696
ARMC2	6.64386	0.0990037
DBF4B	6.64386	0.00163473
COL22A1	6.64386	0.0175849
NEDD1	6.64386	0.00567385
NPLOC4	6.64386	0.0389272
RPS4Y2	6.64386	0.0724608
U2AF1L4	6.64386	0.0591292
TGFBRAP1	6.64386	0.0817624
C15orf40	6.64386	0.00436789
ZFAND2B	6.64386	0.0155472
OSCP1	6.64386	0.0122099
SCFD1	6.64386	0.0611041
CKAP2	6.64386	0.0259248
DDX1	6.64386	0.00116709
CCT6B	6.64386	0.0124751
SMG7	6.64386	0.000152891
TSC1	6.64386	0.0295836
NDRG1	6.64386	0.0614413
LARP4B	6.64386	0.00784304
AKAP1	6.64386	2.36606e-06
ARPC1A	6.64386	0.058443
P3H4	6.64386	0.0804373
TANK	6.64386	0.015621
OSTF1	6.64386	0.0584139
GLMN	6.64386	0.0581911
LPP	6.64386	0.0196816
MRTFA	6.64386	0.0269291
MTARC2	6.64386	0.0167719
CCDC102A	6.64386	0.00470264
MAGOHB	6.64386	0.00618079
EXOSC8	6.64386	0.0109241
COA7	6.64386	4.41983e-05
PTER	6.64386	0.0034431
ATG2B	6.64386	0.0213655
EFHD2	6.64386	0.000213771
SLC7A6OS	6.64386	0.0667696
ANAPC16	6.64386	0.0696239
ATG4C	6.64386	0.000802176
ELP4	6.64386	0.0201681
FAM120B	6.64386	0.0591422
RNF31	6.64386	0.0107199
SGTB	6.64386	0.0601165
MVB12A	6.64386	0.00278136
OTUD5	6.64386	0.00299426
AURKB	6.64386	0.0598474
SNF8	6.64386	0.0761544
CCDC120	6.64386	0.0342042
GMPPA	6.64386	0.0614008
PLEKHA8	6.64386	0.00626623
EAF1	6.64386	0.0735077
VCPIP1	6.64386	0.0301713
SCYL1	6.64386	0.0814769
CNDP2	6.64386	9.63902e-06
IFT74	6.64386	0.000428805
NSMCE2	6.64386	1.06309e-05
ALKBH3	6.64386	0.0581447
SECISBP2	6.64386	0.00196721
NIBAN2	6.64386	0.0956237
RMDN3	6.64386	0.143061
NUP88	6.64386	0.112533
S100A13	6.64386	0.0366363
COPS8	6.64386	0.00117395
MTR	6.64386	0.0123108
HSD17B10	6.64386	0.067726
CPPED1	6.64386	0.141347
TCHP	6.64386	0.000206108
DPH7	6.64386	0.0242869
NDC1	6.64386	3.62498e-05
MSTO1	6.64386	5.39175e-05
MCRIP2	6.64386	0.0950659
TRAF4	6.64386	0.000978821
THUMPD3	6.64386	0.0605108
KATNB1	6.64386	0.0401498
TIPIN	6.64386	0.0608571
IFT27	6.64386	0.00819266
NUDT9	6.64386	0.127195
RBM4	6.64386	0.00113029
SPRR2G	6.64386	0.025593
STK33	6.64386	0.0811911
CEP41	6.64386	0.00775583
MRPL37	6.64386	0.010997
TANGO6	6.64386	0.0584101
MTMR12	6.64386	0.059345
ADISSP	6.64386	0.05855
NYX	6.64386	0.0975457
UBA5	6.64386	2.78634e-05
MKRN2	6.64386	0.034421
SPRTN	6.64386	0.0414306
PAIP1	6.64386	2.17213e-05
FAM107B	6.64386	0.0646306
COMMD4	6.64386	0.0658772
RAB1B	6.64386	0.000134843
SMG9	6.64386	0.0910164
EPN3	6.64386	0.0652296
VPS11	6.64386	0.0738115
DPH5	6.64386	0.000500808
CENPH	6.64386	0.000395768
PTPN23	6.64386	0.0011061
UNC45A	6.64386	0.00930962
CUEDC2	6.64386	0.0130713
RNPEP	6.64386	0.0582068
EHD1	6.64386	0.109489
ZNF644	6.64386	0.000243273
ILRUN	6.64386	0.00242056
AZI2	6.64386	0.100622
C19orf44	6.64386	0.0402906
DCTPP1	6.64386	0.0580805
WDR54	6.64386	0.0744439
JMJD4	6.64386	0.0335962
GLOD4	6.64386	0.000704825
RAVER2	6.64386	0.00209551
SRA1	6.64386	0.0875818
GOPC	6.64386	0.15796
ARFGAP3	6.64386	0.074517
DYNLRB1	6.64386	0.00173354
ISYNA1	6.64386	0.0204636
WASH6P	6.64386	0.0892898
CYLD	6.64386	0.000489143
HINT3	6.64386	0.0593725
NIT2	6.64386	0.00352427
EXOSC3	6.64386	0.120032
BIN3	6.64386	0.0111371
STARD7	6.64386	0.078033
SAR1A	6.64386	0.0581221
NANS	6.64386	1.26125e-05
SH3GLB2	6.64386	0.0152416
EIF2B3	6.64386	0.0830282
AAAS	6.64386	0.0585444
AASDHPPT	6.64386	0.00393464
FAM114A2	6.64386	0.107983
BMP2K	6.64386	0.00236208
OLA1	6.64386	0.0019732
ECHDC1	6.64386	0.00377919
ZBTB40	6.64386	0.0679759
ABHD10	6.64386	0.0765688
TXLNG	6.64386	0.137145
ATAD3A	6.64386	0.0618178
FAIM	6.64386	0.18695
DNAAF2	6.64386	0.000996622
HAUS2	6.64386	0.177944
RBM22	6.64386	0.18695
BSDC1	6.64386	0.18695
IFT57	6.64386	0.0123308
PIH1D1	6.64386	7.1099e-05
HYPK	6.64386	0.000441562
FASTKD2	6.64386	0.0632111
CISD1	6.64386	0.0126661
COMMD9	6.64386	0.0407746
SENP1	6.64386	0.00750361
SPATA7	6.64386	0.0985628
VPS54	6.64386	0.0653452
SUCLA2	6.64386	0.103549
ATXN10	6.64386	0.0604488
NCDN	6.64386	0.00164759
RNF7	6.64386	0.0101015
SUCO	6.64386	0.0606599
TJP2	6.64386	0.0939704
LIMD1	6.64386	0.00736912
MKRN1	6.64386	0.020508
BAIAP2L1	6.64386	0.00194477
SAP30BP	6.64386	0.0671171
TRMT112	6.64386	0.0664177
RABGEF1	6.64386	5.34782e-06
MCTS1	6.64386	0.0478541
CORO1C	6.64386	0.0584248
NOB1	6.64386	3.98408e-05
HPCAL4	6.64386	0.0652287
SPATA2	6.64386	0.000472568
SNX12	6.64386	0.0606838
SNX7	6.64386	0.0893978
SNX6	6.64386	0.000155904
PSMD13	6.64386	0.0591789
FAF1	6.64386	0.0238831
TTF2	6.64386	0.0846241
TBC1D2B	6.64386	0.178763
CHMP2B	6.64386	0.000482468
MTMR6	6.64386	0.0768904
RTRAF	6.64386	0.0594815
EIF3L	6.64386	0.00134471
VDAC3	6.64386	0.0227606
PIKFYVE	6.64386	0.000258593
LEMD3	6.64386	0.0572679
CARHSP1	6.64386	0.0932057
WBP11	6.64386	0.00961414
TDRKH	6.64386	0.00728708
SUGT1	6.64386	2.18232e-05
SH3GLB1	6.64386	0.0323827
RTCB	6.64386	0.0120325
USP15	6.64386	8.70194e-06
UCHL5	6.64386	0.000410737
SNX8	6.64386	0.00441155
LRRFIP2	6.64386	1.46089e-05
PSAT1	6.64386	0.0107103
TACC3	6.64386	0.0828836
EMILIN1	6.64386	0.0424135
STK24	6.64386	0.0236135
IKBKG	6.64386	0.058675
STON1	6.64386	0.0422151
NCK1	5.56362	0.00636072
TFCP2	5.35298	0.00140994
BUB1	5.25643	0.0124948
PEPD	5.14001	0.00140628
KHNYN	4.83188	0.000415503
BCL2L13	4.62139	0.0259055
PLAA	4.57575	0.0014759
CKS1B	4.39321	0.0109924
URB1	4.37626	0.00194653
ADSS2	4.30674	0.00164449
TAB3	3.8104	0.00445471
PHF5A	3.71699	0.00748014
PIK3C2A	3.61518	0.000968692
PDCD5	3.52054	0.000957417
PDLIM5	3.47391	0.00329357
NCS1	3.42644	0.0129866
RABGAP1L	3.33667	0.00419587
UBXN1	3.187	0.000324456
BAIAP2	3.15087	0.000490526
MTMR14	3.06023	0.0810973
CRK	3.05611	0.00146009
VCP	3.03402	0.000192452
COPS5	3.0229	0.00448023
ZNF598	2.99809	0.000106317
TRIP6	2.98551	0.00994048
RNF123	2.95845	0.0277846
TRAFD1	2.92227	0.0093123
COPS7B	2.92062	0.024264
NCK2	2.89475	4.75525e-05
ACO1	2.87263	0.0213613
GGA1	2.86587	0.0553273
CEP97	2.78753	0.0192893
NDUFA8	2.76178	0.00424825
GNPNAT1	2.74824	0.0364584
GRHPR	2.72336	0.00387385
SMAP2	2.60013	0.000933919
TES	2.5896	0.00254318
FBXW11	2.57223	0.00781132
AARS1	2.56414	0.000976657
PDCL3	2.53555	0.00620242
LRRC59	2.45575	0.0132797
THOC3	2.4473	5.03805e-05
SPG21	2.44638	0.00223037
TAB2	2.4287	0.00391945
USP25	2.30199	0.0330797
MOCS2	2.28223	0.0177825
ZNRD2	2.27973	0.0611126
LLGL1	2.27209	0.0104581
VBP1	2.16819	0.0052433
RAD23B	2.16767	0.0097133
USP14	2.13771	0.0302385
GGA2	2.11715	0.0832539
NUP155	2.08738	0.0448739
TMPO	2.07792	0.0175445
NFKBIE	2.05559	0.00817969
GLRX3	2.0281	0.0944702
PEBP1	2.0155	0.0343388
SKA3	2.00732	0.00420592
CSNK1E	1.97598	0.00435481
CNN2	1.94291	0.00285909
TEX2	1.85023	0.0250181
SNRPC	1.84663	0.0381504
NUDCD3	1.83113	0.0748279
PHB2	1.8245	0.0278982
N4BP1	1.80966	0.0106638
ZC3HAV1L	1.80594	0.03857
PSMD4	1.79392	0.0606451
EIF3H	1.75395	0.0607945
CIAPIN1	1.74453	0.00672268
CEP55	1.71065	0.0294782
VSNL1	1.71001	0.0618565
EXOC8	1.68341	0.0533233
KEAP1	1.63521	0.0202855
RAD18	1.63192	0.00968329
SYNJ1	1.59494	0.00128412
TAB1	1.59228	0.0164108
MKLN1	1.58627	0.078252
COPS7A	1.58124	0.062698
HADH	1.5568	0.0620476
NUP35	1.51098	0.00115543
LYSMD3	1.48231	0.080467
NECAP1	1.45554	0.0865839
SMAP1	1.43421	0.102265
OCIAD1	1.43099	0.0217559
MAGED1	1.41032	0.167861
IFT20	1.39133	0.110365
LASP1	1.35185	0.0376001
PIK3C2B	1.34717	0.149688
TOM1	1.33933	0.0814466
CCDC50	1.32567	0.0646914
PPA2	1.32449	0.132293
PSMD1	1.32083	0.145206
NUP62	1.32011	0.112927
NBR1	1.3119	0.0705473
MYO19	1.29994	0.0221946
TOX4	1.29462	0.026117
ABLIM1	1.28863	0.0589814
TRDMT1	1.26474	0.0597767
PSMD14	1.18346	0.101342
TOM1L2	1.17784	0.305123
STAM2	1.17601	0.143776
CSK	1.14908	0.0020206
PPP2R2A	1.11679	0.0476699
USP5	1.06952	0.056786
LSM12	1.03825	0.0692417
CHCHD4	1.0171	0.197533
LZIC	0.990403	0.142479
CRIP2	0.957508	0.0917474
C1orf198	0.952562	0.0886202
PALLD	0.935626	0.0782595
CFL2	0.934175	0.00908356
YAP1	0.892334	0.173642
COPS3	0.86081	0.0957948
MAP1B	0.860343	0.0732132
NME1	0.828919	0.0363516
SORBS3	0.81533	0.0226833
UBE2M	0.807985	0.134833
LRRFIP1	0.756688	0.0926514
NSFL1C	0.742614	0.0241858
EIF5A	0.728118	0.244056
SCYL3	0.711716	0.254243
UBE2V2	0.706366	0.292573
MAVS	0.700305	0.0625158
UBXN2A	0.693829	0.171159
RBX1	0.645741	0.131184
PCMT1	0.639188	0.0690462
DDI2	0.630867	0.140293
CDK1	0.601969	0.0137372
EMC8	0.574063	0.354847
SORBS1	0.573539	0.167214
PDCD2L	0.526474	0.260093
ZYX	0.473083	0.119656
NOPCHAP1	0.395618	0.391388
TAGLN2	0.365145	0.0893988
EEF1A1P5	0.350045	0.0454553
RUVBL2	0.348762	0.200645
ATXN3	0.310936	0.338823
EDC3	0.274738	0.251939
USP13	0.230135	0.4065
TMEM209	0.223922	0.357871
UBXN6	0.221148	0.409083
DSTN	0.213499	0.286068
EPN2	0.204267	0.444618
MAGED2	0.184216	0.382393
TSR2	0.176862	0.447299
RPS21	0.14993	0.461954
CTTNBP2NL	0.143124	0.418765
TOMM22	0.124868	0.464802
VPS37A	0.119882	0.460648
PCBP2	0.114713	0.283826
TMEM263	0.107174	0.473575
CFL1	0.0974627	0.209012
COPRS	0.0348634	0.487507
UBAP1	-0.0153564	0.486978
UFD1	-0.0174938	0.487428
NUDT5	-0.0330691	0.451149
MAPT	-0.067177	0.469607
DNAJB6	-0.0754525	0.466737
KIAA1191	-0.116437	0.447801
GLO1	-0.134562	0.440077
PDLIM1	-0.236527	0.352239
TBCB	-0.245856	0.385654
PICALM	-0.346206	0.234449
FMR1	-0.355391	0.366304
NECAP2	-0.422712	0.111165
STAM	-0.444992	0.171665
JPT2	-0.474916	0.072646
MAP4	-0.477517	0.101741
ATXN7L3B	-0.580944	0.343464
PDLIM3	-0.597811	0.0717819
PFDN2	-0.614925	0.169709
CORO7	-0.618833	0.38821
TAX1BP1	-0.652773	0.252011
IDI1	-0.670818	0.268384
SNX2	-0.712796	0.364639
RNF114	-0.753696	0.358297
KIAA0586	-0.782077	0.354296
JPT1	-0.814216	0.0944143
EPS15	-0.939219	0.172233
SLC38A1	-1.0907	0.219722
AP3S1	-1.10286	0.157237
PHPT1	-1.17331	0.233132
SQSTM1	-1.21539	0.0843329
OTUD1	-1.39008	0.286946
RPSA	-1.51239	0.279815
UBL4A	-1.60786	0.270141
HSPB1	-1.66081	0.265985
IST1	-2.30208	0.000109365
FXR2	-3.17254	0.10035
NAF1	-3.23638	0.0759404
NACA	-3.47468	0.0690636
MACO1	-4.91669	0.194191
CNOT3	-5.60289	0.0662333
ATM	-5.60672	0.0614666
ZNRF2	-5.9758	0.044269
