# Supplementary material for: Histidine phosphorylation of NME1 regulates the Hippo pathway via the ARHGAP17–CDC42–cytoskeleton axis
Source: Life Med. 2026 Mar 12;5(1):lnag002. doi: 10.1093/lifemedi/lnag002 (PMC13070683; doi:10.1093/lifemedi/lnag002)
Supplement: lnag002_Supplementary_Data [file lnag002_supplementary_data.zip › Table S1.xlsx]

## Sheet: Sheet1
Name	Brand	Catalog Number	Speices	Dilution Ratio
Anti-N1-Phosphohistidine	Merck millipore	MABS1330	Rabbit	1:1000
Phospho-YAP (Ser127) Antibody	CST	13008S	Rabbit	WB: 1:5000; IF: 1:50
YAP1 Antibody	Abmart	T55381S	Rabbit	WB: 1:1000; IF: 1:100
NME1 Antibody	CST	3345S	Rabbit	1:1000
Streptavidin DyLight-680	ThermoFisher	21848	-	1:1000
Alexa Fluor™ 488	ThermoFisher	S11223	-	1:1000
GST antibody	CST	2622S	Rabbit	WB: 1:1000; IF: 1:500
Anti-HA antibody	sigma	H9658	Mouse	1:1000
Anti 6x His antibody	abcam	ab1187	Mouse	1:1000
Flag-tag Antibody	Beijing Ray Antibody Biotech	RM1002	Mouse	1:5000
CDC42 Antibody	Abclonal	A19028	Rabbit	1:1000
GAPDH mouse	Beijing Ray Antibody Biotech	RM2002	mouse	1:5000
β-actin	Abclonal	AC026	Rabbit	1:5000
488-Phalloidin	UElandy	YP0059L	-	1:50
IRDye 680CW Goat anti-mouse IgG (H + L)	LI-COR	926-68070	mouse	1:5000
IRDye 800CW Goat anti-Rabbit IgG (H + L)	LI-COR	926-32211	Rabbit	1:5000
Donkey anti-Mouse IgG (H+L) Antibody, Alexa Fluor 555	ThermoFisher	A-31570	Donkey anti-Mouse IgG	1:500
Donkey anti-Rabbit IgG (H+L) Antibody, Alexa Fluor 555	ThermoFisher	A31572	Donkey anti-Rabbit IgG	1:500
Goat Anti Mouse IgG (H&L) - Alexa Fluor 488	Immunoway	RS3208	Goat anti Mouse IgG	1:500
Goat Anti Rabbit IgG (H&L) - Alexa Fluor 488	Immunoway	RS3211	Goat anti Rabbit IgG	1:500
